# Supplementary material for: Pyridinium bis­(pyridine-κN)tetra­kis­(thio­cyanato-κN)ferrate(III)–pyrazine-2-carbo­nitrile–pyridine (1/4/1)
Source: Acta Crystallogr Sect E Struct Rep Online. 2013 Apr 20;69(Pt 5):m280. doi: 10.1107/S1600536813010362 (PMC3647816; doi:10.1107/S1600536813010362)
Supplement: Supplementary file 1 [file e-69-0m280-sup1.cif]

##############################################################################
#                                                                            #
# This CIF contains the data in a paper accepted for publication in          #
# Acta Crystallographica Section E. It conforms to the requirements of       #
# Notes for Authors for Acta Crystallographica Section E, and has been       #
# peer reviewed under the auspices of the IUCr Commission on Journals.       #
#                                                                            #
# Full details of the Crystallographic Information File format               #
# are given in the paper "The Crystallographic Information File (CIF):       #
# a New Standard Archive File for Crystallography" by S. R. Hall, F. H.      #
# Allen and I. D. Brown [Acta Cryst. (1991), A47, 655-685].                  #
#                                                                            #
# The current version of the core CIF dictionary is obtainable from          #
# ftp://ftp.iucr.org/pub/cif_core.dic.                                       #
#                                                                            #
# Software is freely available for graphical display of the structure(s)     #
# in this CIF. For information consult the CIF software page                 #
# http://www.iucr.org/resources/cif/software.                                #
#                                                                            #
# This file may be used for bona fide research purposes within the           #
# scientific community so long as proper attribution is given to the journal # 
# article from which it was obtained.                                        #
#                                                                            #
##############################################################################
data_I
_audit_creation_method     SHELXL-97
_chemical_name_systematic
;\
Pyridinium
bis(pyridine-\k<i>N</i>)tetrakis(thiocyanato-\k<i>N</i>)ferrate(III)--\
pyrazine-2-carbonitrile--pyridine (1/4/1)
;
_chemical_name_common     ?
_chemical_formula_moiety
                           'C5 H6 N +, C14 H10 Fe N6 S4 -, 4(C5 H3 N3), C5 H5 N'
_chemical_formula_sum     'C44 H33 Fe N20 S4'
_chemical_formula_iupac
                        '(C5 H6 N) [Fe (N C S)4 (C5 H5 N)2], 4C5 H3 N3, C5 H5 N'
_chemical_formula_weight     1025.99
_chemical_melting_point     ?
_symmetry_cell_setting     triclinic
_symmetry_space_group_name_H-M     'P -1'
_symmetry_space_group_name_Hall     '-P 1'
loop_
    _symmetry_equiv_pos_as_xyz
    'x, y, z'
    '-x, -y, -z'
_cell_length_a     8.1766(2)
_cell_length_b     11.9362(3)
_cell_length_c     12.7519(3)
_cell_angle_alpha     102.9820(10)
_cell_angle_beta     97.7990(10)
_cell_angle_gamma     97.6840(10)
_cell_volume     1184.02(5)
_cell_formula_units_Z     1
_cell_measurement_reflns_used     7810
_cell_measurement_theta_min     2.55
_cell_measurement_theta_max     27.59
_cell_measurement_temperature     120(2)
_exptl_crystal_description     'block'
_exptl_crystal_colour     'red'
_exptl_crystal_size_max     0.38
_exptl_crystal_size_mid     0.19
_exptl_crystal_size_min     0.17
_exptl_crystal_density_diffrn     1.439
_exptl_crystal_density_meas     ?
_exptl_crystal_density_method     'not measured'
_exptl_crystal_F_000     527
_exptl_absorpt_coefficient_mu     0.552
_exptl_absorpt_correction_type     multi-scan
_exptl_absorpt_process_details     '(SADABS; Sheldrick, 1996)'
_exptl_absorpt_correction_T_min     0.8176
_exptl_absorpt_correction_T_max     0.9096
_exptl_special_details
;
Hydrogen atoms were positioned geometrically and constrained to ride on their
parent atoms, with C---H = 0.95 \%A, N---H = 0.88 \%A, and <i>U</i>~iso~ =
1.2 <i>U</i>~eq~(parent atom). The highest peak is located 0.70 \%A from
atom C18 and the deepest hole is located 0.48 \%A from atom Fe1.
;
_diffrn_ambient_temperature     120(2)
_diffrn_radiation_type     MoK\a
_diffrn_radiation_wavelength     0.71073
_diffrn_radiation_source     'fine-focus sealed tube'
_diffrn_radiation_monochromator     'curved graphite crystal'
_diffrn_measurement_device_type     'Bruker Kappa APEXII DUO CCD'
_diffrn_measurement_device     '62mm x 62mm CCD camera on \k-goniostat'
_diffrn_measurement_method     '\f and \w scans with \k offset'
_diffrn_detector_area_resol_mean     16
_diffrn_reflns_number     18588
_diffrn_reflns_av_R_equivalents     0.0241
_diffrn_reflns_av_sigmaI/netI     0.0307
_diffrn_reflns_theta_min     1.66
_diffrn_reflns_theta_max     27.66
_diffrn_reflns_theta_full     27.66
_diffrn_measured_fraction_theta_max     0.991
_diffrn_measured_fraction_theta_full     0.991
_diffrn_reflns_limit_h_min     -10
_diffrn_reflns_limit_h_max     10
_diffrn_reflns_limit_k_min     -15
_diffrn_reflns_limit_k_max     15
_diffrn_reflns_limit_l_min     -16
_diffrn_reflns_limit_l_max     16
_diffrn_standards_number     ?
_diffrn_standards_interval_count     ?
_diffrn_standards_interval_time     ?
_diffrn_standards_decay_%     ?
_refine_special_details
;
Refinement of <i>F</i>^2^ against ALL reflections. The weighted <i>R</i>-factor
<i>wR</i> and goodness of fit <i>S</i> are based on <i>F</i>^2^, conventional
<i>R</i>-factors <i>R</i> are based on <i>F</i>, with <i>F</i> set to zero for
negative <i>F</i>^2^. The threshold expression of <i>F</i>^2^ >
\s(<i>F</i>^2^) is used only for calculating <i>R</i>-factors(gt) <i>etc</i>.
and is not relevant to the choice of reflections for refinement.
<i>R</i>-factors based on <i>F</i>^2^ are statistically about twice as large
as those based on <i>F</i>, and <i>R</i>- factors based on ALL data will be
even larger.
;
_reflns_number_total     5482
_reflns_number_gt     4470
_reflns_threshold_expression     I>2\s(I)
_refine_ls_structure_factor_coef     Fsqd
_refine_ls_matrix_type     full
_refine_ls_R_factor_all     0.0435
_refine_ls_R_factor_gt     0.0307
_refine_ls_wR_factor_gt     0.0712
_refine_ls_wR_factor_ref     0.0762
_refine_ls_goodness_of_fit_ref     1.013
_refine_ls_restrained_S_all     1.013
_refine_ls_number_reflns     5482
_refine_ls_number_parameters     313
_refine_ls_number_restraints     0
_refine_ls_hydrogen_treatment     constr
_refine_ls_weighting_scheme     calc
_refine_ls_weighting_details
         'calc w=1/[\s^2^(Fo^2^)+(0.0363P)^2^+0.3715P] where P=(Fo^2^+2Fc^2^)/3'
_atom_sites_solution_hydrogens     geom
_atom_sites_solution_primary     direct
_atom_sites_solution_secondary     difmap
_refine_ls_shift/su_max     0.001
_refine_ls_shift/su_mean     0.000
_refine_diff_density_max     0.332
_refine_diff_density_min     -0.372
_refine_ls_extinction_method     none
_refine_ls_extinction_coef     ?
loop_
    _atom_type_symbol
    _atom_type_description
    _atom_type_scat_dispersion_real
    _atom_type_scat_dispersion_imag
    _atom_type_scat_source
    'C' 'C' 0.0033 0.0016
                         'International Tables Vol C Tables 4.2.6.8 and 6.1.1.4'
    'H' 'H' 0.0000 0.0000
                         'International Tables Vol C Tables 4.2.6.8 and 6.1.1.4'
    'Fe' 'Fe' 0.3463 0.8444
                         'International Tables Vol C Tables 4.2.6.8 and 6.1.1.4'
    'N' 'N' 0.0061 0.0033
                         'International Tables Vol C Tables 4.2.6.8 and 6.1.1.4'
    'S' 'S' 0.1246 0.1234
                         'International Tables Vol C Tables 4.2.6.8 and 6.1.1.4'
_computing_data_collection     'APEX2 (Bruker, 2007)'
_computing_cell_refinement     'SAINT (Bruker, 2007)'
_computing_data_reduction     'SAINT (Bruker, 2007)'
_computing_structure_solution     'SHELXS97 (Sheldrick, 2008)'
_computing_structure_refinement     'SHELXL97 (Sheldrick, 2008)'
_computing_molecular_graphics     'DIAMOND (Brandenburg, 1997)'
_computing_publication_material     'SHELXL97 (Sheldrick, 2008)'
loop_
    _atom_site_type_symbol
    _atom_site_label
    _atom_site_fract_x
    _atom_site_fract_y
    _atom_site_fract_z
    _atom_site_U_iso_or_equiv
    _atom_site_adp_type
    _atom_site_calc_flag
    _atom_site_refinement_flags
    _atom_site_occupancy
    _atom_site_symmetry_multiplicity
    _atom_site_disorder_assembly
    _atom_site_disorder_group
    Fe Fe1 0.5000 0.5000 0.5000 0.01474(8) Uani d S 1 2 . .
    S S1 0.18557(5) 0.25687(4) 0.16391(3) 0.02717(11) Uani d . 1 1 . .
    S S2 0.31797(5) 0.74869(4) 0.27623(4) 0.02695(11) Uani d . 1 1 . .
    N N1 0.72282(15) 0.50545(11) 0.43036(10) 0.0163(3) Uani d . 1 1 . .
    N N2 0.38008(16) 0.37328(11) 0.36553(11) 0.0200(3) Uani d . 1 1 . .
    N N3 0.42809(15) 0.62208(11) 0.42297(11) 0.0193(3) Uani d . 1 1 . .
    N N4 0.86353(18) 0.50989(12) 0.04639(11) 0.0279(3) Uani d . 1 1 . .
    H H4N 0.9528 0.5042 0.0153 0.033 Uiso calc PR 0.50 1 A -1
    N N5 0.40216(18) 0.10177(12) 0.42369(12) 0.0278(3) Uani d . 1 1 . .
    N N6 0.09833(17) -0.12537(12) 0.62053(11) 0.0271(3) Uani d . 1 1 . .
    N N7 0.90967(18) 0.11755(13) -0.07429(12) 0.0302(3) Uani d . 1 1 . .
    N N8 0.59044(17) -0.09046(12) 0.13024(11) 0.0237(3) Uani d . 1 1 . .
    N N9 0.67103(17) 0.14539(11) 0.12764(11) 0.0220(3) Uani d . 1 1 . .
    N N10 0.15882(17) 0.11284(12) 0.62270(11) 0.0224(3) Uani d . 1 1 . .
    C C1 0.29957(18) 0.32456(13) 0.28113(12) 0.0173(3) Uani d . 1 1 . .
    C C2 0.80428(18) 0.60594(13) 0.41827(12) 0.0193(3) Uani d . 1 1 . .
    H H2 0.7656 0.6766 0.4459 0.023 Uiso calc R 1 1 . .
    C C3 0.94253(19) 0.60979(14) 0.36697(13) 0.0213(3) Uani d . 1 1 . .
    H H3 0.9981 0.6821 0.3597 0.026 Uiso calc R 1 1 . .
    C C4 0.99889(19) 0.50744(14) 0.32645(13) 0.0214(3) Uani d . 1 1 . .
    H H4 1.0925 0.5080 0.2897 0.026 Uiso calc R 1 1 . .
    C C5 0.9167(2) 0.40386(14) 0.34019(13) 0.0225(3) Uani d . 1 1 . .
    H H5 0.9541 0.3323 0.3142 0.027 Uiso calc R 1 1 . .
    C C6 0.77991(19) 0.40658(13) 0.39215(12) 0.0197(3) Uani d . 1 1 . .
    H H6 0.7235 0.3354 0.4014 0.024 Uiso calc R 1 1 . .
    C C7 0.6803(2) 0.62600(15) 0.12971(14) 0.0297(4) Uani d . 1 1 . .
    H H7 0.6508 0.7007 0.1539 0.036 Uiso calc R 1 1 . .
    C C8 0.5837(2) 0.52690(15) 0.14229(13) 0.0271(4) Uani d . 1 1 . .
    H H8 0.4869 0.5328 0.1754 0.032 Uiso calc R 1 1 . .
    C C9 0.38283(18) 0.67553(13) 0.36185(12) 0.0176(3) Uani d . 1 1 . .
    C C10 0.8197(2) 0.61399(15) 0.08152(14) 0.0283(4) Uani d . 1 1 . .
    H H10 0.8867 0.6817 0.0730 0.034 Uiso calc R 1 1 . .
    C C11 0.32510(19) 0.07281(13) 0.48410(13) 0.0204(3) Uani d . 1 1 . .
    C C12 0.22339(18) 0.03216(13) 0.55739(12) 0.0183(3) Uani d . 1 1 . .
    C C13 0.1944(2) -0.08487(14) 0.55571(13) 0.0238(3) Uani d . 1 1 . .
    H H13 0.2437 -0.1378 0.5074 0.029 Uiso calc R 1 1 . .
    C C14 0.0340(2) -0.04577(15) 0.68615(13) 0.0255(4) Uani d . 1 1 . .
    H H14 -0.0350 -0.0704 0.7338 0.031 Uiso calc R 1 1 . .
    C C15 0.0642(2) 0.07162(15) 0.68746(13) 0.0252(4) Uani d . 1 1 . .
    H H15 0.0157 0.1246 0.7363 0.030 Uiso calc R 1 1 . .
    C C16 0.7703(2) 0.41443(15) 0.05894(15) 0.0309(4) Uani d . 1 1 . .
    H H16 0.8024 0.3407 0.0344 0.037 Uiso calc R 1 1 . .
    C C17 0.6293(2) 0.42005(15) 0.10637(14) 0.0292(4) Uani d . 1 1 . .
    H H17 0.5645 0.3511 0.1142 0.035 Uiso calc R 1 1 . .
    C C18 0.72593(18) 0.05927(13) 0.06193(12) 0.0182(3) Uani d . 1 1 . .
    C C19 0.53568(19) -0.00576(14) 0.19602(12) 0.0209(3) Uani d . 1 1 . .
    H H19 0.4667 -0.0256 0.2456 0.025 Uiso calc R 1 1 . .
    C C20 0.5757(2) 0.11054(14) 0.19485(12) 0.0221(3) Uani d . 1 1 . .
    H H20 0.5334 0.1675 0.2439 0.026 Uiso calc R 1 1 . .
    C C21 0.68690(19) -0.05677(14) 0.06260(12) 0.0211(3) Uani d . 1 1 . .
    H H21 0.7296 -0.1138 0.0139 0.025 Uiso calc R 1 1 . .
    C C22 0.82945(19) 0.09294(14) -0.01369(13) 0.0219(3) Uani d . 1 1 . .
loop_
    _atom_site_aniso_label
    _atom_site_aniso_U_11
    _atom_site_aniso_U_22
    _atom_site_aniso_U_33
    _atom_site_aniso_U_12
    _atom_site_aniso_U_13
    _atom_site_aniso_U_23
    Fe1 0.01377(15) 0.01447(15) 0.01549(15) 0.00130(11) 0.00307(11) 0.00305(12)
    S1 0.0231(2) 0.0345(2) 0.0178(2) 0.00335(17) 0.00294(16) -0.00485(17)
    S2 0.0290(2) 0.0289(2) 0.0305(2) 0.00821(18) 0.00977(18) 0.01836(18)
    N1 0.0150(6) 0.0167(6) 0.0168(6) 0.0016(5) 0.0026(5) 0.0042(5)
    N2 0.0187(6) 0.0182(7) 0.0213(7) 0.0017(5) 0.0032(5) 0.0018(5)
    N3 0.0177(6) 0.0178(7) 0.0224(7) 0.0020(5) 0.0045(5) 0.0050(5)
    N4 0.0315(8) 0.0282(8) 0.0275(8) 0.0064(6) 0.0127(6) 0.0086(6)
    N5 0.0284(8) 0.0291(8) 0.0268(7) 0.0039(6) 0.0103(6) 0.0062(6)
    N6 0.0268(8) 0.0264(8) 0.0279(8) -0.0001(6) 0.0022(6) 0.0108(6)
    N7 0.0279(8) 0.0364(9) 0.0255(7) -0.0008(6) 0.0082(6) 0.0076(6)
    N8 0.0275(7) 0.0216(7) 0.0223(7) 0.0020(6) 0.0076(6) 0.0054(6)
    N9 0.0244(7) 0.0212(7) 0.0212(7) 0.0048(5) 0.0052(6) 0.0054(6)
    N10 0.0244(7) 0.0238(7) 0.0204(7) 0.0061(6) 0.0061(5) 0.0059(6)
    C1 0.0160(7) 0.0161(7) 0.0215(8) 0.0043(6) 0.0085(6) 0.0041(6)
    C2 0.0181(8) 0.0165(7) 0.0228(8) 0.0018(6) 0.0025(6) 0.0048(6)
    C3 0.0174(8) 0.0209(8) 0.0259(8) -0.0004(6) 0.0037(6) 0.0083(7)
    C4 0.0145(7) 0.0285(9) 0.0223(8) 0.0026(6) 0.0059(6) 0.0076(7)
    C5 0.0210(8) 0.0217(8) 0.0257(8) 0.0070(6) 0.0064(7) 0.0045(7)
    C6 0.0206(8) 0.0166(8) 0.0219(8) 0.0018(6) 0.0045(6) 0.0054(6)
    C7 0.0383(10) 0.0239(9) 0.0268(9) 0.0102(8) 0.0048(8) 0.0038(7)
    C8 0.0264(9) 0.0330(10) 0.0236(8) 0.0089(7) 0.0064(7) 0.0073(7)
    C9 0.0144(7) 0.0164(7) 0.0219(8) 0.0011(6) 0.0081(6) 0.0023(6)
    C10 0.0363(10) 0.0226(9) 0.0265(9) 0.0023(7) 0.0065(7) 0.0081(7)
    C11 0.0201(8) 0.0194(8) 0.0204(8) 0.0036(6) 0.0017(6) 0.0029(6)
    C12 0.0158(7) 0.0227(8) 0.0158(7) 0.0024(6) 0.0007(6) 0.0054(6)
    C13 0.0231(8) 0.0232(8) 0.0238(8) 0.0032(7) 0.0029(7) 0.0042(7)
    C14 0.0191(8) 0.0380(10) 0.0202(8) 0.0004(7) 0.0017(6) 0.0124(7)
    C15 0.0238(8) 0.0337(10) 0.0202(8) 0.0080(7) 0.0072(7) 0.0073(7)
    C16 0.0364(10) 0.0219(9) 0.0371(10) 0.0087(7) 0.0108(8) 0.0081(8)
    C17 0.0307(9) 0.0255(9) 0.0337(10) 0.0032(7) 0.0079(8) 0.0119(8)
    C18 0.0153(7) 0.0238(8) 0.0149(7) 0.0019(6) 0.0016(6) 0.0049(6)
    C19 0.0179(8) 0.0277(9) 0.0168(7) 0.0021(6) 0.0038(6) 0.0055(6)
    C20 0.0228(8) 0.0263(9) 0.0178(8) 0.0085(7) 0.0056(6) 0.0028(6)
    C21 0.0231(8) 0.0211(8) 0.0187(8) 0.0045(6) 0.0056(6) 0.0021(6)
    C22 0.0207(8) 0.0235(8) 0.0197(8) 0.0014(6) 0.0025(6) 0.0039(6)
_geom_special_details
;
All e.s.d.'s (except the e.s.d. in the dihedral angle between two l.s. planes)
are estimated using the full covariance matrix. The cell e.s.d.'s are taken
into account individually in the estimation of e.s.d.'s in distances, angles
and torsion angles; correlations between e.s.d.'s in cell parameters are only
used when they are defined by crystal symmetry. An approximate (isotropic)
treatment of cell e.s.d.'s is used for estimating e.s.d.'s involving l.s.
planes.
;
loop_
    _geom_bond_atom_site_label_1
    _geom_bond_atom_site_label_2
    _geom_bond_site_symmetry_2
    _geom_bond_distance
    _geom_bond_publ_flag
    Fe1 N3 . 2.0370(13) ?
    Fe1 N2 . 2.0424(13) ?
    Fe1 N1 . 2.1320(12) ?
    S1 C1 . 1.6229(16) ?
    S2 C9 . 1.6220(16) ?
    N1 C6 . 1.3412(19) ?
    N1 C2 . 1.3430(19) ?
    N2 C1 . 1.164(2) ?
    N3 C9 . 1.166(2) ?
    N4 C10 . 1.336(2) ?
    N4 C16 . 1.337(2) ?
    N4 H4N . 0.8800 ?
    N5 C11 . 1.142(2) ?
    N6 C14 . 1.332(2) ?
    N6 C13 . 1.337(2) ?
    N7 C22 . 1.141(2) ?
    N8 C19 . 1.330(2) ?
    N8 C21 . 1.3355(19) ?
    C2 C3 . 1.381(2) ?
    C2 H2 . 0.9500 ?
    C3 C4 . 1.380(2) ?
    C3 H3 . 0.9500 ?
    C4 C5 . 1.385(2) ?
    C4 H4 . 0.9500 ?
    C5 C6 . 1.376(2) ?
    C5 H5 . 0.9500 ?
    C6 H6 . 0.9500 ?
    C7 C10 . 1.375(2) ?
    C7 C8 . 1.385(2) ?
    C7 H7 . 0.9500 ?
    C8 C17 . 1.374(2) ?
    C8 H8 . 0.9500 ?
    C10 H10 . 0.9500 ?
    C11 C12 . 1.452(2) ?
    C12 N10 . 1.340(2) ?
    C12 C13 . 1.380(2) ?
    C13 H13 . 0.9500 ?
    C14 C15 . 1.386(2) ?
    C14 H14 . 0.9500 ?
    C15 N10 . 1.333(2) ?
    C15 H15 . 0.9500 ?
    C16 C17 . 1.375(2) ?
    C16 H16 . 0.9500 ?
    C17 H17 . 0.9500 ?
    C18 N9 . 1.3411(19) ?
    C19 C20 . 1.387(2) ?
    C19 H19 . 0.9500 ?
    C20 N9 . 1.331(2) ?
    C20 H20 . 0.9500 ?
    C21 C18 . 1.381(2) ?
    C21 H21 . 0.9500 ?
    C22 C18 . 1.453(2) ?
loop_
    _geom_angle_atom_site_label_1
    _geom_angle_atom_site_label_2
    _geom_angle_atom_site_label_3
    _geom_angle_site_symmetry_1
    _geom_angle_site_symmetry_3
    _geom_angle
    _geom_angle_publ_flag
    N3 Fe1 N3 2_666 . 179.9990(10)
                                 ?
    N3 Fe1 N2 2_666 2_666 88.77(5) ?
    N3 Fe1 N2 . 2_666 91.23(5) ?
    N3 Fe1 N2 2_666 . 91.23(5) ?
    N3 Fe1 N2 . . 88.77(5) ?
    N2 Fe1 N2 2_666 . 180.0 ?
    N3 Fe1 N1 2_666 . 90.30(5) ?
    N3 Fe1 N1 . . 89.70(5) ?
    N2 Fe1 N1 2_666 . 90.58(5) ?
    N2 Fe1 N1 . . 89.42(5) ?
    N3 Fe1 N1 2_666 2_666 89.70(5) ?
    N3 Fe1 N1 . 2_666 90.30(5) ?
    N2 Fe1 N1 2_666 2_666 89.42(5) ?
    N2 Fe1 N1 . 2_666 90.58(5) ?
    N1 Fe1 N1 . 2_666 180.0 ?
    C6 N1 C2 . . 118.34(13) ?
    C6 N1 Fe1 . . 120.20(10) ?
    C2 N1 Fe1 . . 121.37(10) ?
    C1 N2 Fe1 . . 163.20(12) ?
    C9 N3 Fe1 . . 167.56(12) ?
    C10 N4 C16 . . 119.32(15) ?
    C10 N4 H4N . . 120.3 ?
    C16 N4 H4N . . 120.3 ?
    C14 N6 C13 . . 115.74(14) ?
    C19 N8 C21 . . 115.86(14) ?
    N2 C1 S1 . . 179.41(14) ?
    N7 C22 C18 . . 178.82(18) ?
    N8 C21 C18 . . 121.37(14) ?
    N8 C21 H21 . . 119.3 ?
    C18 C21 H21 . . 119.3 ?
    N1 C2 C3 . . 122.04(14) ?
    N1 C2 H2 . . 119.0 ?
    C3 C2 H2 . . 119.0 ?
    C4 C3 C2 . . 119.23(14) ?
    C4 C3 H3 . . 120.4 ?
    C2 C3 H3 . . 120.4 ?
    C3 C4 C5 . . 118.89(14) ?
    C3 C4 H4 . . 120.6 ?
    C5 C4 H4 . . 120.6 ?
    C6 C5 C4 . . 118.72(15) ?
    C6 C5 H5 . . 120.6 ?
    C4 C5 H5 . . 120.6 ?
    N1 C6 C5 . . 122.77(14) ?
    N1 C6 H6 . . 118.6 ?
    C5 C6 H6 . . 118.6 ?
    C10 C7 C8 . . 118.63(16) ?
    C10 C7 H7 . . 120.7 ?
    C8 C7 H7 . . 120.7 ?
    C17 C8 C7 . . 119.32(16) ?
    C17 C8 H8 . . 120.3 ?
    C7 C8 H8 . . 120.3 ?
    N3 C9 S2 . . 179.33(15) ?
    N4 C10 C7 . . 121.91(16) ?
    N4 C10 H10 . . 119.0 ?
    C7 C10 H10 . . 119.0 ?
    N5 C11 C12 . . 177.71(17) ?
    N10 C12 C13 . . 123.29(14) ?
    N10 C12 C11 . . 116.65(14) ?
    C13 C12 C11 . . 120.04(14) ?
    N6 C13 C12 . . 121.47(15) ?
    N6 C13 H13 . . 119.3 ?
    C12 C13 H13 . . 119.3 ?
    N6 C14 C15 . . 122.38(15) ?
    N6 C14 H14 . . 118.8 ?
    C15 C14 H14 . . 118.8 ?
    N10 C15 C14 . . 122.39(15) ?
    N10 C15 H15 . . 118.8 ?
    C14 C15 H15 . . 118.8 ?
    C15 N10 C12 . . 114.73(14) ?
    N4 C16 C17 . . 121.84(16) ?
    N4 C16 H16 . . 119.1 ?
    C17 C16 H16 . . 119.1 ?
    C8 C17 C16 . . 118.98(16) ?
    C8 C17 H17 . . 120.5 ?
    C16 C17 H17 . . 120.5 ?
    N9 C18 C21 . . 123.30(14) ?
    N9 C18 C22 . . 116.67(14) ?
    C21 C18 C22 . . 120.03(14) ?
    N8 C19 C20 . . 122.36(14) ?
    N8 C19 H19 . . 118.8 ?
    C20 C19 H19 . . 118.8 ?
    N9 C20 C19 . . 122.46(14) ?
    N9 C20 H20 . . 118.8 ?
    C19 C20 H20 . . 118.8 ?
    C20 N9 C18 . . 114.64(13) ?
loop_
    _geom_hbond_atom_site_label_D
    _geom_hbond_atom_site_label_H
    _geom_hbond_atom_site_label_A
    _geom_hbond_site_symmetry_A
    _geom_hbond_distance_DH
    _geom_hbond_distance_HA
    _geom_hbond_distance_DA
    _geom_hbond_angle_DHA
    _geom_hbond_publ_flag
    N4 H4N N4 2_765 0.88 1.80 2.677(3) 179 yes
_iucr_refine_instructions_details
;
TITL sh157 in P-1 (red block)
CELL 0.71073 8.1766 11.9362 12.7519 102.982 97.799 97.684
ZERR 1 0.0002 0.0003 0.0003 0.001 0.001 0.001
LATT 1
SFAC C H Fe N S
UNIT 44 33 1 20 4
L.S. 8
PLAN  -10 0 0
SIZE 0.175 0.193 0.38
TEMP -153.15
LIST 4
BOND $H
HTAB 2.0
fmap 2
HTAB N4 N4_$1
EQIV $1 -x+2, -y+1, -z
acta
WGHT    0.036300    0.371500
FVAR       0.14854
FE1   3    0.500000    0.500000    0.500000    10.50000    0.01377    0.01447 =
         0.01549    0.00305    0.00307    0.00130
S1    5    0.185566    0.256866    0.163909    11.00000    0.02310    0.03445 =
         0.01784   -0.00485    0.00294    0.00335
S2    5    0.317973    0.748691    0.276234    11.00000    0.02905    0.02895 =
         0.03050    0.01836    0.00977    0.00821
N1    4    0.722817    0.505447    0.430365    11.00000    0.01497    0.01667 =
         0.01682    0.00418    0.00260    0.00163
N2    4    0.380077    0.373282    0.365526    11.00000    0.01873    0.01817 =
         0.02125    0.00180    0.00322    0.00170
N3    4    0.428087    0.622079    0.422969    11.00000    0.01773    0.01779 =
         0.02243    0.00501    0.00446    0.00201
N4    4    0.863526    0.509886    0.046390    11.00000    0.03146    0.02824 =
         0.02747    0.00864    0.01275    0.00635
PART -1
AFIX  43
H4N   2    0.952828    0.504230    0.015319    10.50000   -1.20000
AFIX   0
PART 0
N5    4    0.402157    0.101773    0.423685    11.00000    0.02836    0.02908 =
         0.02681    0.00615    0.01032    0.00387
N6    4    0.098334   -0.125367    0.620527    11.00000    0.02683    0.02641 =
         0.02789    0.01076    0.00224   -0.00006
N7    4    0.909671    0.117550   -0.074285    11.00000    0.02787    0.03639 =
         0.02551    0.00757    0.00823   -0.00082
N8    4    0.590438   -0.090463    0.130240    11.00000    0.02747    0.02162 =
         0.02230    0.00540    0.00758    0.00202
N9    4    0.671034    0.145387    0.127635    11.00000    0.02437    0.02117 =
         0.02115    0.00539    0.00516    0.00482
N10   4    0.158822    0.112844    0.622695    11.00000    0.02438    0.02379 =
         0.02043    0.00590    0.00606    0.00611
C1    1    0.299574    0.324558    0.281126    11.00000    0.01595    0.01608 =
         0.02147    0.00409    0.00851    0.00434
C2    1    0.804281    0.605941    0.418271    11.00000    0.01806    0.01646 =
         0.02284    0.00483    0.00249    0.00183
AFIX  43
H2    2    0.765632    0.676571    0.445853    11.00000   -1.20000
AFIX   0
C3    1    0.942528    0.609790    0.366968    11.00000    0.01743    0.02089 =
         0.02587    0.00825    0.00367   -0.00039
AFIX  43
H3    2    0.998147    0.682073    0.359671    11.00000   -1.20000
AFIX   0
C4    1    0.998885    0.507443    0.326451    11.00000    0.01453    0.02846 =
         0.02234    0.00763    0.00587    0.00261
AFIX  43
H4    2    1.092507    0.508008    0.289739    11.00000   -1.20000
AFIX   0
C5    1    0.916697    0.403864    0.340190    11.00000    0.02105    0.02170 =
         0.02567    0.00447    0.00643    0.00705
AFIX  43
H5    2    0.954065    0.332316    0.314230    11.00000   -1.20000
AFIX   0
C6    1    0.779911    0.406581    0.392151    11.00000    0.02059    0.01665 =
         0.02186    0.00537    0.00446    0.00180
AFIX  43
H6    2    0.723509    0.335428    0.401356    11.00000   -1.20000
AFIX   0
C7    1    0.680260    0.625999    0.129707    11.00000    0.03829    0.02389 =
         0.02678    0.00384    0.00481    0.01024
AFIX  43
H7    2    0.650821    0.700725    0.153866    11.00000   -1.20000
AFIX   0
C8    1    0.583680    0.526899    0.142290    11.00000    0.02644    0.03299 =
         0.02357    0.00727    0.00637    0.00891
AFIX  43
H8    2    0.486854    0.532759    0.175420    11.00000   -1.20000
AFIX   0
C9    1    0.382831    0.675530    0.361854    11.00000    0.01440    0.01636 =
         0.02192    0.00229    0.00812    0.00109
C10   1    0.819665    0.613989    0.081516    11.00000    0.03633    0.02255 =
         0.02650    0.00814    0.00647    0.00226
AFIX  43
H10   2    0.886723    0.681662    0.072951    11.00000   -1.20000
AFIX   0
C11   1    0.325104    0.072808    0.484102    11.00000    0.02011    0.01937 =
         0.02036    0.00294    0.00174    0.00362
C12   1    0.223389    0.032159    0.557392    11.00000    0.01584    0.02273 =
         0.01585    0.00543    0.00068    0.00244
C13   1    0.194370   -0.084873    0.555713    11.00000    0.02311    0.02319 =
         0.02384    0.00418    0.00289    0.00324
AFIX  43
H13   2    0.243733   -0.137838    0.507429    11.00000   -1.20000
AFIX   0
C14   1    0.034032   -0.045766    0.686154    11.00000    0.01913    0.03799 =
         0.02020    0.01240    0.00166    0.00039
AFIX  43
H14   2   -0.034998   -0.070375    0.733778    11.00000   -1.20000
AFIX   0
C15   1    0.064202    0.071622    0.687455    11.00000    0.02382    0.03371 =
         0.02023    0.00733    0.00717    0.00801
AFIX  43
H15   2    0.015689    0.124640    0.736273    11.00000   -1.20000
AFIX   0
C16   1    0.770344    0.414430    0.058938    11.00000    0.03640    0.02188 =
         0.03714    0.00808    0.01079    0.00865
AFIX  43
H16   2    0.802426    0.340651    0.034404    11.00000   -1.20000
AFIX   0
C17   1    0.629345    0.420053    0.106369    11.00000    0.03075    0.02548 =
         0.03372    0.01192    0.00789    0.00322
AFIX  43
H17   2    0.564522    0.351109    0.114173    11.00000   -1.20000
AFIX   0
C18   1    0.725926    0.059267    0.061931    11.00000    0.01532    0.02380 =
         0.01491    0.00493    0.00159    0.00187
C19   1    0.535677   -0.005764    0.196016    11.00000    0.01792    0.02774 =
         0.01678    0.00551    0.00382    0.00206
AFIX  43
H19   2    0.466671   -0.025629    0.245585    11.00000   -1.20000
AFIX   0
C20   1    0.575683    0.110542    0.194854    11.00000    0.02278    0.02627 =
         0.01776    0.00284    0.00562    0.00849
AFIX  43
H20   2    0.533425    0.167462    0.243888    11.00000   -1.20000
AFIX   0
C21   1    0.686898   -0.056771    0.062600    11.00000    0.02307    0.02107 =
         0.01865    0.00212    0.00564    0.00446
AFIX  43
H21   2    0.729562   -0.113789    0.013933    11.00000   -1.20000
AFIX   0
C22   1    0.829448    0.092940   -0.013688    11.00000    0.02070    0.02353 =
         0.01973    0.00392    0.00248    0.00135
HKLF 4
REM  sh157 in P-1 (red block)
REM R1 =  0.0307 for   4470 Fo > 4sig(Fo)  and  0.0435 for all   5482 data
REM    313 parameters refined using      0 restraints
END
WGHT      0.0363      0.3715
REM Highest difference peak  0.332,  deepest hole -0.372,  1-sigma level  0.052
Q1    1   0.6766  0.0036  0.0467  11.00000  0.05    0.33
Q2    1   0.4727  0.5769  0.4775  11.00000  0.05    0.33
Q3    1   0.8618  0.5998  0.3818  11.00000  0.05    0.30
Q4    1   0.2109 -0.0213  0.5595  11.00000  0.05    0.29
Q5    1   0.7645  0.0659  0.0196  11.00000  0.05    0.29
Q6    1   0.2262  0.2727  0.2357  11.00000  0.05    0.27
Q7    1   0.5638  0.0553  0.1940  11.00000  0.05    0.27
Q8    1   0.8391  0.4073  0.3579  11.00000  0.05    0.26
Q9    1   0.7850  0.5552  0.4346  11.00000  0.05    0.25
Q10   1   0.9437  0.5598  0.3226  11.00000  0.05    0.25
;
data_global
_journal_date_recd_electronic     2013-04-09
_journal_date_accepted     2013-04-16
_journal_name_full     'Acta Crystallographica, Section E'
_journal_year     2013
_journal_volume     69
_journal_issue      5
_journal_page_first     m280
_journal_page_last     m280
_journal_paper_category     QM
_journal_paper_doi     10.1107/S1600536813010362
_journal_coeditor_code     HY2622
_publ_contact_author_name     'Sergii I. Shylin'
_publ_contact_author_address
;
Department of Chemistry
Taras Shevchenko National University of Kyiv
Volodymyrska 64/13
01601 Kyiv
Ukraine
;
_publ_contact_author_email     'shylin@univ.kiev.ua'
_publ_contact_author_fax     '+380442393393'
_publ_contact_author_phone     '+380442393393'
_publ_section_title
;\
Pyridinium
bis(pyridine-\k<i>N</i>)tetrakis(thiocyanato-\k<i>N</i>)ferrate(III)--\
pyrazine-2-carbonitrile--pyridine (1/4/1)
;
loop_
    _publ_author_name
    _publ_author_footnote
    _publ_author_address
    'Shylin, Sergii I.' .
;
Department of Chemistry
Taras Shevchenko National University of Kyiv
Volodymyrska 64/13
01601 Kyiv
Ukraine
;
    'Gural'skiy, Il'ya A.' .
;
Department of Chemistry
Taras Shevchenko National University of Kyiv
Volodymyrska 64/13
01601 Kyiv
Ukraine
;
    'Haukka, Matti' .
;
Department of Chemistry
University of Jyv\"askyl\"a
PO Box 35
FI-40014 Jyv\"asky\"a
Finland
;
    'Golenya, Irina A.' .
;
Department of Chemistry
Taras Shevchenko National University of Kyiv
Volodymyrska 64/13
01601 Kyiv
Ukraine
;
