# Supplementary material for: Pyridinium bis­(pyridine-κN)tetra­kis­(thio­cyanato-κN)ferrate(III)–pyrazine-2-carbo­nitrile–pyridine (1/4/1)
Source: Acta Crystallogr Sect E Struct Rep Online. 2013 Apr 20;69(Pt 5):m280. doi: 10.1107/S1600536813010362 (PMC3647816; doi:10.1107/S1600536813010362)
Supplement: Supplementary file 2 [file e-69-0m280-Isup2.hkl]

# 
# h,k,l, Fc-squared, Fo-squared, sigma(Fo-squared) and status flag 
# 
data_I
_shelx_title ' sh157 in P-1 (red block)' 
_shelx_refln_list_code          4 
_shelx_F_calc_maximum      206.50 
_exptl_crystal_F_000       527.00 
_reflns_d_resolution_high  0.7656 
 
loop_ 
 _symmetry_equiv_pos_as_xyz 
 'x, y, z' 
 '-x, -y, -z' 
 
_cell_length_a     8.1766 
_cell_length_b    11.9362 
_cell_length_c    12.7519 
_cell_angle_alpha 102.982 
_cell_angle_beta   97.799 
_cell_angle_gamma  97.684 
 
_shelx_F_squared_multiplier     1.000 
 
loop_ 
 _refln_index_h 
 _refln_index_k 
 _refln_index_l 
 _refln_F_squared_calc 
 _refln_F_squared_meas 
 _refln_F_squared_sigma 
 _refln_observed_status 
   1   0   0      734.73      771.47      5.14 o 
   2   0   0     1366.45     1427.54      8.21 o 
   3   0   0       10.80        3.39      1.33 o 
   4   0   0       32.57       40.98      2.59 o 
   5   0   0        4.10        6.96      2.12 o 
   6   0   0      475.39      473.32      8.03 o 
   7   0   0      105.02      108.83      6.95 o 
   8   0   0      444.51      450.96     18.91 o 
   9   0   0       94.65       69.58     14.37 o 
  10   0   0      448.95      422.84     23.57 o 
 -10   1   0      394.15      359.74     19.50 o 
  -9   1   0       37.30       46.23     10.00 o 
  -8   1   0       62.80       67.37     11.56 o 
  -7   1   0      360.51      365.73      7.70 o 
  -6   1   0       26.85       26.64      2.65 o 
  -5   1   0       31.65       36.80      2.30 o 
  -4   1   0     2630.10     2574.14     15.21 o 
  -3   1   0        6.57        0.84      1.33 o 
  -2   1   0      241.85      250.55      2.94 o 
  -1   1   0      441.38      435.28      3.17 o 
   0   1   0      367.00      352.07      3.86 o 
   1   1   0      357.84      364.95      4.13 o 
   2   1   0     1445.09     1456.14     10.05 o 
   3   1   0      688.00      705.90      6.59 o 
   4   1   0      135.13      140.17      4.29 o 
   5   1   0      103.70       84.75      3.62 o 
   6   1   0      636.43      640.84      9.85 o 
   7   1   0        2.09        8.78      4.58 o 
   8   1   0      830.69      822.56     27.65 o 
   9   1   0      135.52      132.74     16.99 o 
  10   1   0        0.43       -0.20      6.52 o 
 -10   2   0       44.10       48.86     10.86 o 
  -9   2   0        4.24        9.93      7.97 o 
  -8   2   0      584.59      593.91     19.94 o 
  -7   2   0      266.67      271.66      6.87 o 
  -6   2   0       36.17       37.44      2.97 o 
  -5   2   0        1.74        2.34      1.90 o 
  -4   2   0      287.61      270.24      4.47 o 
  -3   2   0      250.47      231.77      3.63 o 
  -2   2   0      396.63      347.45      3.56 o 
  -1   2   0      927.57      878.39      6.06 o 
   0   2   0     9810.66     9467.96     42.38 o 
   1   2   0      118.66      134.70      3.42 o 
   2   2   0     6974.03     7329.41     43.94 o 
   3   2   0      912.62      933.17     11.69 o 
   4   2   0     2096.56     2163.91     16.82 o 
   5   2   0      284.52      266.02      5.89 o 
   6   2   0      175.55      161.43      7.00 o 
   7   2   0       72.99       81.17      9.36 o 
   8   2   0      498.59      521.18     23.11 o 
   9   2   0      120.85      125.08     14.96 o 
  10   2   0       21.90       19.65      7.48 o 
 -10   3   0       12.29       21.48      8.84 o 
  -9   3   0       12.07       25.65      6.41 o 
  -8   3   0      147.60      143.01      9.18 o 
  -7   3   0       29.95       32.79      4.06 o 
  -6   3   0      457.53      471.54      7.63 o 
  -5   3   0       64.09       46.62      3.05 o 
  -4   3   0      934.41      996.86      8.67 o 
  -3   3   0     1283.89     1269.96     13.95 o 
  -2   3   0     8853.62     8847.08     56.08 o 
  -1   3   0        4.55        5.40      1.52 o 
   0   3   0       13.68       17.13      1.64 o 
   1   3   0       11.72       17.78      1.84 o 
   2   3   0      562.57      611.84      6.93 o 
   3   3   0      247.15      231.37      5.47 o 
   4   3   0     1268.12     1239.37     11.97 o 
   5   3   0     1142.53     1141.93     13.37 o 
   6   3   0        2.32       -0.63      3.60 o 
   7   3   0       58.53       72.57      9.36 o 
   8   3   0      389.93      378.42     20.85 o 
   9   3   0       11.05       23.11     10.42 o 
 -10   4   0      197.88      209.11     15.63 o 
  -9   4   0       78.63       78.96      9.80 o 
  -8   4   0       12.83        5.72      6.66 o 
  -7   4   0        3.89        4.61      4.19 o 
  -6   4   0     1552.11     1521.89     14.35 o 
  -5   4   0      819.06      784.13      9.09 o 
  -4   4   0     4124.38     4377.33     25.55 o 
  -3   4   0      268.40      233.29      4.28 o 
  -2   4   0      230.54      242.45      4.46 o 
  -1   4   0      112.71      133.17      4.96 o 
   0   4   0      899.83     1031.92      9.87 o 
   1   4   0     1817.77     1863.40     16.38 o 
   2   4   0      473.16      513.15      7.67 o 
   3   4   0      141.24      122.31      4.64 o 
   4   4   0     1088.34     1113.20     13.36 o 
   5   4   0      401.05      412.00      8.56 o 
   6   4   0     1230.09     1297.92     21.48 o 
   7   4   0        0.47       -1.36      8.16 o 
   8   4   0      307.31      301.38     19.94 o 
   9   4   0        3.14        0.45      9.06 o 
 -10   5   0      213.07      213.20     12.27 o 
  -9   5   0       55.96       52.44     11.93 o 
  -8   5   0      176.21      172.08     11.33 o 
  -7   5   0      319.22      302.69     10.98 o 
  -6   5   0       72.70       71.54      4.07 o 
  -5   5   0      427.59      406.59      6.20 o 
  -4   5   0      512.21      461.34      6.03 o 
  -3   5   0      829.94      767.21      7.55 o 
  -2   5   0        7.57        9.57      2.04 o 
  -1   5   0      221.38      200.91      5.48 o 
   0   5   0     3902.68     3970.72     25.59 o 
   1   5   0       11.08       10.49      2.55 o 
   2   5   0      936.21      935.09     12.01 o 
   3   5   0       42.75       60.64      5.27 o 
   4   5   0      544.38      583.88      9.38 o 
   5   5   0      150.32      142.86      5.61 o 
   6   5   0      308.10      300.77     12.36 o 
   7   5   0       77.21       72.68      9.03 o 
   8   5   0       10.11       16.87      9.06 o 
   9   5   0      374.97      376.29     17.41 o 
 -10   6   0        0.28        8.24     13.80 o 
  -9   6   0       81.80       81.48      8.59 o 
  -8   6   0      420.14      417.10     14.58 o 
  -7   6   0       88.74       85.89      8.33 o 
  -6   6   0       71.08       70.76      4.00 o 
  -5   6   0     1324.57     1342.29     11.66 o 
  -4   6   0     2101.54     2140.62     20.61 o 
  -3   6   0        9.81        4.66      2.07 o 
  -2   6   0     2328.56     2287.24     17.01 o 
  -1   6   0       91.67       71.64      3.81 o 
   0   6   0     1550.41     1617.22     13.09 o 
   1   6   0     1458.78     1506.63     12.81 o 
   2   6   0     1711.95     1740.36     29.69 o 
   3   6   0       55.49       49.75      4.70 o 
   4   6   0       55.58       61.52      4.51 o 
   5   6   0      283.52      294.37      9.86 o 
   6   6   0        6.98       13.44      4.91 o 
   7   6   0        6.18       11.06      7.16 o 
   8   6   0     1666.25     1542.21     48.04 o 
 -10   7   0       60.42       73.39      8.97 o 
  -9   7   0       45.69       43.29      8.33 o 
  -8   7   0      383.60      414.22     14.90 o 
  -7   7   0      120.92      124.84      9.45 o 
  -6   7   0     1258.18     1238.04     16.14 o 
  -5   7   0      357.36      362.79      7.70 o 
  -4   7   0      122.61      113.98      4.33 o 
  -3   7   0       36.77       44.05      3.16 o 
  -2   7   0      696.50      653.86      8.40 o 
  -1   7   0      647.58      633.78      8.34 o 
   0   7   0     1404.70     1451.75     16.92 o 
   1   7   0       82.06       74.14      4.62 o 
   2   7   0        7.52        6.13      3.49 o 
   3   7   0        4.81        7.96      3.82 o 
   4   7   0      981.93      945.53     14.59 o 
   5   7   0        0.65        5.70      5.11 o 
   6   7   0      109.85      110.52     10.41 o 
   7   7   0        1.98       -9.74      9.74 o 
   8   7   0       37.85       26.57      8.77 o 
  -9   8   0       10.27       10.68      7.21 o 
  -8   8   0       76.34       88.80      9.45 o 
  -7   8   0       47.89       41.80      7.53 o 
  -6   8   0      720.25      718.40     17.78 o 
  -5   8   0      120.97      117.24      7.74 o 
  -4   8   0      211.93      212.23      5.90 o 
  -3   8   0     1359.56     1332.17     13.08 o 
  -2   8   0      766.74      766.61     11.22 o 
  -1   8   0      395.85      370.30      7.12 o 
   0   8   0     4133.18     3995.49     32.60 o 
   1   8   0        7.37        8.82      3.38 o 
   2   8   0       87.59       79.52      7.32 o 
   3   8   0      197.03      196.01      8.02 o 
   4   8   0      166.54      158.73     13.81 o 
   5   8   0        8.52        2.11      5.39 o 
   6   8   0      103.64      117.16     11.02 o 
   7   8   0      111.92      122.59     11.99 o 
  -9   9   0       79.31       56.94      9.29 o 
  -8   9   0        0.23        9.75      6.56 o 
  -7   9   0       19.58       15.86      6.80 o 
  -6   9   0        6.07        0.86      6.06 o 
  -5   9   0      110.27      102.51      6.23 o 
  -4   9   0     3137.26     3056.30     29.41 o 
  -3   9   0       62.57       56.95      4.08 o 
  -2   9   0      517.46      517.82      8.57 o 
  -1   9   0      103.43       90.58      5.27 o 
   0   9   0     1059.24     1076.03     16.71 o 
   1   9   0       89.23       74.64      8.99 o 
   2   9   0      300.94      301.51     10.73 o 
   3   9   0      153.30      154.46     11.84 o 
   4   9   0       46.11       49.26      6.89 o 
   5   9   0       61.30       60.34     11.87 o 
   6   9   0      703.06      703.72     21.76 o 
   7   9   0      129.70      137.62     12.98 o 
  -8  10   0      341.90      348.10     15.69 o 
  -7  10   0        2.08        1.48      6.56 o 
  -6  10   0      406.37      414.19     19.49 o 
  -5  10   0       89.60       67.17     13.37 o 
  -4  10   0        1.43       -2.10      5.03 o 
  -3  10   0     2004.46     1953.30     22.55 o 
  -2  10   0      791.50      801.39     13.73 o 
  -1  10   0      534.70      516.23     10.45 o 
   0  10   0      371.18      370.09     10.81 o 
   1  10   0      153.88      163.30     14.46 o 
   2  10   0      390.30      398.01     15.67 o 
   3  10   0      102.57       93.05     17.01 o 
   4  10   0      148.67      150.67      9.83 o 
   5  10   0        2.27        7.48      7.48 o 
   6  10   0       15.96       18.29      8.31 o 
  -8  11   0      122.88      139.44     12.01 o 
  -7  11   0      132.42      138.63     11.52 o 
  -6  11   0        6.08        9.85      7.21 o 
  -5  11   0      142.25      146.65     11.37 o 
  -4  11   0      155.21      131.08      8.45 o 
  -3  11   0       72.93       71.93      8.26 o 
  -2  11   0      186.50      180.04      8.89 o 
  -1  11   0      119.45      118.31      7.49 o 
   0  11   0      374.07      392.50     11.63 o 
   1  11   0      251.88      202.47     19.89 o 
   2  11   0       63.28       58.98      9.06 o 
   3  11   0        6.82       16.27      7.48 o 
   4  11   0      304.78      335.30     16.77 o 
   5  11   0      356.97      323.13     23.57 o 
  -7  12   0      174.81      210.64     14.09 o 
  -6  12   0      473.83      507.56     18.42 o 
  -5  12   0       51.74       54.38      8.77 o 
  -4  12   0       29.35       22.01      9.06 o 
  -3  12   0       55.25       53.81      6.97 o 
  -2  12   0       65.19       58.09      6.97 o 
  -1  12   0       98.13       92.95      8.18 o 
   0  12   0      743.72      734.59     20.85 o 
   1  12   0      112.88      107.25     10.73 o 
   2  12   0        9.92        7.49      7.53 o 
   3  12   0       20.15       19.71      8.33 o 
   4  12   0      218.79      244.73     22.21 o 
  -6  13   0       33.65       64.25     14.96 o 
  -5  13   0      122.05      130.71     11.86 o 
  -4  13   0      464.06      468.24     17.94 o 
  -3  13   0      182.14      204.07     13.77 o 
  -2  13   0       14.00       19.30      6.43 o 
  -1  13   0        2.37       -2.24      5.62 o 
   0  13   0       73.58       69.44     10.06 o 
   1  13   0        0.53       -7.48      7.48 o 
   2  13   0      109.47      104.25     11.69 o 
   3  13   0       55.77       57.89     10.38 o 
  -5  14   0       72.05       86.56     11.22 o 
  -4  14   0      300.80      350.78     24.47 o 
  -3  14   0       14.25       30.01      9.10 o 
  -2  14   0       56.17       53.93     14.50 o 
  -1  14   0       18.39       29.09      8.58 o 
   0  14   0       67.70       76.76     10.88 o 
   1  14   0      115.14      105.98     12.13 o 
   2  14   0      196.65      215.41     15.69 o 
  -2  15   0      347.00      352.14     25.38 o 
  -1  15   0       17.49       12.69     12.69 o 
   0 -15   1      107.36      111.25     22.89 o 
   1 -15   1      281.39      312.17     17.14 o 
   2 -15   1       34.57       10.42     12.69 o 
   3 -15   1       64.30       76.14     15.86 o 
  -2 -14   1       26.20       12.31      8.49 o 
  -1 -14   1       34.08       44.32     12.92 o 
   0 -14   1       62.11       67.47     11.78 o 
   1 -14   1      196.27      237.00     31.04 o 
   2 -14   1      360.35      432.45     17.94 o 
   3 -14   1       25.19       23.43      9.74 o 
   4 -14   1       10.25       13.81      8.31 o 
   5 -14   1       22.58        0.26     13.14 o 
  -4 -13   1      175.03      176.29     20.39 o 
  -3 -13   1      237.23      237.78     15.84 o 
  -2 -13   1        1.73        0.78      7.48 o 
  -1 -13   1       32.66       51.64      9.45 o 
   0 -13   1        0.89        3.10      7.48 o 
   1 -13   1        3.56        3.70      7.35 o 
   2 -13   1       37.69       34.29      6.77 o 
   3 -13   1      239.87      268.00     16.27 o 
   4 -13   1      191.91      175.43     14.50 o 
   5 -13   1       75.50       64.92     13.14 o 
   6 -13   1       55.35       52.86      9.45 o 
  -5 -12   1      148.18      168.14     19.49 o 
  -4 -12   1      157.96      151.37     18.13 o 
  -3 -12   1        9.76       -7.05      7.70 o 
  -2 -12   1        1.42       -6.39      6.39 o 
  -1 -12   1      489.09      483.55     17.77 o 
   0 -12   1        4.88        9.35      6.88 o 
   1 -12   1       12.93        7.86      5.48 o 
   2 -12   1        1.92       -3.14      4.98 o 
   3 -12   1       35.94       35.99      6.53 o 
   4 -12   1      245.35      251.61     12.84 o 
   5 -12   1     1491.46     1415.77     29.48 o 
   6 -12   1       72.91       76.13     10.09 o 
   7 -12   1        6.19       15.21     10.65 o 
  -6 -11   1      167.58      158.46     13.30 o 
  -5 -11   1      167.14      179.23     13.62 o 
  -4 -11   1       31.20       33.15      6.79 o 
  -3 -11   1        9.38       11.95      6.08 o 
  -2 -11   1      565.75      489.66     14.04 o 
  -1 -11   1        1.03       -8.73     13.17 o 
   0 -11   1       50.65       57.93      6.49 o 
   1 -11   1      572.15      558.80     14.85 o 
   2 -11   1        1.12       -3.01      4.20 o 
   3 -11   1       42.77       39.65      6.10 o 
   4 -11   1      162.37      164.02      9.33 o 
   5 -11   1      239.67      229.84     12.98 o 
   6 -11   1      114.40      102.01     10.09 o 
   7 -11   1      104.14      104.33     10.70 o 
   8 -11   1       35.10       43.86     14.05 o 
  -6 -10   1      121.16      120.74     11.86 o 
  -5 -10   1       11.07       27.42      8.01 o 
  -4 -10   1      284.15      277.18     11.67 o 
  -3 -10   1      255.17      265.92     17.92 o 
  -2 -10   1        0.36       -9.45      9.48 o 
  -1 -10   1       11.85       10.09      4.85 o 
   0 -10   1      109.10      101.05      6.81 o 
   1 -10   1      535.90      501.33     11.71 o 
   2 -10   1        1.34        1.85      3.57 o 
   3 -10   1      240.33      253.20      8.72 o 
   4 -10   1       43.45       39.70      5.22 o 
   5 -10   1        4.85        4.19      5.14 o 
   6 -10   1      229.48      244.42     24.02 o 
   7 -10   1      412.12      425.22     40.11 o 
   8 -10   1      119.19      115.47     11.20 o 
  -7  -9   1      354.22      329.83     16.63 o 
  -6  -9   1       44.11       38.85      8.63 o 
  -5  -9   1      133.55      134.18      9.24 o 
  -4  -9   1      717.49      679.79     15.60 o 
  -3  -9   1      694.86      660.90     14.82 o 
  -2  -9   1      678.22      669.16     11.93 o 
  -1  -9   1       14.08        9.54      3.79 o 
   0  -9   1       27.35       30.36      4.05 o 
   1  -9   1        0.21        5.78      3.41 o 
   2  -9   1      809.46      768.45     11.27 o 
   3  -9   1      230.44      222.97      6.26 o 
   4  -9   1       48.07       48.31      5.02 o 
   5  -9   1        0.67        1.20      4.03 o 
   6  -9   1       57.46       58.14      8.33 o 
   7  -9   1      110.76       99.51     16.99 o 
   8  -9   1       95.33      107.62     22.43 o 
   9  -9   1      164.58      183.80     13.30 o 
  -8  -8   1      109.01      119.77     12.69 o 
  -7  -8   1        3.65       10.54      7.61 o 
  -6  -8   1      120.84      125.93     11.05 o 
  -5  -8   1      150.80      154.08      9.15 o 
  -4  -8   1      299.00      275.42     10.42 o 
  -3  -8   1       11.01        7.15      3.86 o 
  -2  -8   1      442.75      433.52      9.32 o 
  -1  -8   1     1506.72     1505.74     16.80 o 
   0  -8   1       15.58       11.10      3.36 o 
   1  -8   1      174.76      191.16      6.14 o 
   2  -8   1        1.82        2.88      2.63 o 
   3  -8   1      119.21      101.25      4.37 o 
   4  -8   1      571.93      574.30      8.72 o 
   5  -8   1      438.15      447.05     10.01 o 
   6  -8   1      203.05      219.11      9.15 o 
   7  -8   1       20.82       28.99      7.21 o 
   8  -8   1       32.70       36.78     16.54 o 
   9  -8   1      157.55      157.44     12.01 o 
  -8  -7   1        0.30       -0.41      7.40 o 
  -7  -7   1        0.68       -1.53      6.84 o 
  -6  -7   1      274.05      276.30     14.06 o 
  -5  -7   1      359.53      371.13     11.59 o 
  -4  -7   1      290.73      306.87      8.78 o 
  -3  -7   1       12.43       15.23      3.42 o 
  -2  -7   1      406.07      378.70      7.69 o 
  -1  -7   1      308.45      292.23     10.79 o 
   0  -7   1      780.06      743.39     11.90 o 
   1  -7   1      851.10      840.13     10.46 o 
   2  -7   1        9.41       15.00      2.63 o 
   3  -7   1     2395.25     2521.25     19.29 o 
   4  -7   1      449.53      447.74      7.33 o 
   5  -7   1     1518.79     1522.95     26.21 o 
   6  -7   1      720.35      689.13     12.11 o 
   7  -7   1      231.03      220.03     11.86 o 
   8  -7   1       14.83       10.88      6.73 o 
   9  -7   1       40.61       45.92     16.09 o 
  -9  -6   1      211.38      242.46     21.30 o 
  -8  -6   1        3.21       -4.14      6.75 o 
  -7  -6   1      242.37      246.22     13.74 o 
  -6  -6   1       43.79       48.79      6.50 o 
  -5  -6   1      402.67      380.75     16.44 o 
  -4  -6   1      402.72      416.82      8.32 o 
  -3  -6   1      546.73      517.90      8.58 o 
  -2  -6   1      171.50      241.90      7.08 o 
  -1  -6   1      159.61      214.75      6.18 o 
   0  -6   1      885.73      867.20      8.95 o 
   1  -6   1     1624.51     1551.18     15.18 o 
   2  -6   1       93.79       81.11      3.52 o 
   3  -6   1       98.55       75.47      3.43 o 
   4  -6   1      534.51      528.19      7.84 o 
   5  -6   1       76.34       76.21      4.01 o 
   6  -6   1      765.90      738.21     10.87 o 
   7  -6   1     1130.77     1114.20     22.59 o 
   8  -6   1       11.39        6.09      6.24 o 
   9  -6   1       19.39       22.01      6.90 o 
  10  -6   1        7.64       19.83      7.07 o 
  -9  -5   1      121.00       99.19     10.84 o 
  -8  -5   1      477.99      463.02     41.92 o 
  -7  -5   1      740.32      732.09     19.69 o 
  -6  -5   1       82.00       88.07      6.38 o 
  -5  -5   1      216.11      219.00      7.35 o 
  -4  -5   1      508.27      539.96      8.64 o 
  -3  -5   1      728.50      695.81      9.34 o 
  -2  -5   1       19.96       39.58      3.24 o 
  -1  -5   1      197.45      197.14      4.93 o 
   0  -5   1        0.64       -1.16      2.09 o 
   1  -5   1      237.62      233.18      4.40 o 
   2  -5   1      470.02      441.35      5.77 o 
   3  -5   1     1415.27     1270.67     10.42 o 
   4  -5   1      938.12      955.55      9.40 o 
   5  -5   1        1.40        4.67      2.46 o 
   6  -5   1      936.76      924.15     15.88 o 
   7  -5   1       21.71       20.14      5.56 o 
   8  -5   1       77.53       81.17      8.20 o 
   9  -5   1      607.03      636.82     17.39 o 
  10  -5   1        0.78        2.78     12.62 o 
  -9  -4   1      170.73      153.18     16.32 o 
  -8  -4   1      415.03      400.18     21.30 o 
  -7  -4   1     1099.17     1118.04     32.18 o 
  -6  -4   1      148.56      155.90      8.38 o 
  -5  -4   1      279.64      278.58      7.13 o 
  -4  -4   1      222.16      226.83      5.51 o 
  -3  -4   1      418.47      486.31      7.36 o 
  -2  -4   1      501.43      632.40      8.18 o 
  -1  -4   1     7182.66     7427.68     39.93 o 
   0  -4   1       10.12        6.08      1.70 o 
   1  -4   1      863.26      945.20      9.19 o 
   2  -4   1     1410.35     1331.67     10.40 o 
   3  -4   1        2.48        1.53      1.96 o 
   4  -4   1      856.71      828.89      8.12 o 
   5  -4   1     1938.30     1943.00     14.52 o 
   6  -4   1       59.90       56.26      4.03 o 
   7  -4   1        4.99        0.31      3.40 o 
   8  -4   1      155.52      157.34      9.83 o 
   9  -4   1      339.87      361.20     13.76 o 
  10  -4   1       38.43       58.04     10.55 o 
  -9  -3   1       18.20       16.32      9.52 o 
  -8  -3   1      623.25      634.03     24.93 o 
  -7  -3   1       30.13       37.92      7.54 o 
  -6  -3   1      415.04      438.23     13.41 o 
  -5  -3   1     3595.23     3628.06     25.93 o 
  -4  -3   1      501.65      507.91      7.19 o 
  -3  -3   1      596.45      623.55      7.59 o 
  -2  -3   1      252.78      303.59      4.77 o 
  -1  -3   1      289.39      378.56      4.52 o 
   0  -3   1       11.34        6.36      1.49 o 
   1  -3   1    11080.92    11002.87     72.23 o 
   2  -3   1      770.64      759.34      9.72 o 
   3  -3   1      586.95      624.68      6.54 o 
   4  -3   1     1144.81     1112.41      9.47 o 
   5  -3   1      499.62      480.39      6.44 o 
   6  -3   1       82.10       82.71      3.90 o 
   7  -3   1        9.15        4.53      3.56 o 
   8  -3   1       59.53       67.41      7.53 o 
   9  -3   1       10.43       17.94      8.28 o 
  10  -3   1      238.26      235.28     16.66 o 
 -10  -2   1       50.80       53.26      8.49 o 
  -9  -2   1      245.44      261.04     18.13 o 
  -8  -2   1       41.42       38.07      9.97 o 
  -7  -2   1       45.63       67.88     16.09 o 
  -6  -2   1      586.99      598.46      9.80 o 
  -5  -2   1        8.56        4.58      2.27 o 
  -4  -2   1     1205.92     1237.11     10.75 o 
  -3  -2   1     1925.31     1955.07     13.88 o 
  -2  -2   1       71.09       91.44      2.61 o 
  -1  -2   1     5135.31     5415.90     28.38 o 
   0  -2   1      447.78      450.66      3.87 o 
   1  -2   1     1688.20     1671.05      9.53 o 
   2  -2   1       44.51       36.70      1.85 o 
   3  -2   1      235.73      241.35      4.17 o 
   4  -2   1      732.85      734.15      8.30 o 
   5  -2   1      106.03      119.50      3.79 o 
   6  -2   1       12.42       12.44      2.64 o 
   7  -2   1     1588.46     1556.15     17.87 o 
   8  -2   1       69.56       72.16      9.95 o 
   9  -2   1        9.29        3.14     14.50 o 
  10  -2   1      157.62      154.13     15.28 o 
 -10  -1   1      122.41      113.13     10.25 o 
  -9  -1   1      155.52      150.10     10.56 o 
  -8  -1   1       22.27       19.50      7.66 o 
  -7  -1   1      360.20      351.44     13.43 o 
  -6  -1   1       25.97       29.72      3.28 o 
  -5  -1   1      106.30      138.31      4.81 o 
  -4  -1   1     2286.88     2379.47     16.51 o 
  -3  -1   1     1474.49     1437.37      9.03 o 
  -2  -1   1     1039.52     1065.06      6.68 o 
  -1  -1   1     1500.08     1582.07      8.94 o 
   0  -1   1     1297.34     1276.24      8.99 o 
   1  -1   1      351.07      328.20      3.23 o 
   2  -1   1      137.21      121.62      2.78 o 
   3  -1   1      145.57      123.83      3.00 o 
   4  -1   1      454.03      454.51      5.39 o 
   5  -1   1       12.89       13.00      2.08 o 
   6  -1   1        5.90       11.21      2.57 o 
   7  -1   1        4.88       -0.93      3.44 o 
   8  -1   1       88.47       84.49     10.77 o 
   9  -1   1      413.93      421.82     51.44 o 
  10  -1   1      192.92      154.65     54.16 o 
 -10   0   1      133.98      127.46     45.55 o 
  -9   0   1        7.40        7.60      7.56 o 
  -8   0   1      112.14      118.43      8.31 o 
  -7   0   1      658.40      653.28     13.55 o 
  -6   0   1        4.44        2.58      2.56 o 
  -5   0   1      521.91      572.44      7.64 o 
  -4   0   1      824.82      845.69      7.07 o 
  -3   0   1      766.68      819.35      6.37 o 
  -2   0   1     4693.74     4825.44     23.85 o 
  -1   0   1      270.11      200.77      9.52 o 
   0   0   1     1494.55     1463.59     11.86 o 
   1   0   1     1358.97     1364.73      8.00 o 
   2   0   1       59.78       55.72      2.02 o 
   3   0   1      772.43      812.15      7.46 o 
   4   0   1      811.47      790.21      8.17 o 
   5   0   1     1194.26     1225.26     11.27 o 
   6   0   1        3.03        5.66      3.12 o 
   7   0   1       94.07       97.88      5.96 o 
   8   0   1      166.45      170.08     10.48 o 
   9   0   1      167.49      183.09     17.67 o 
  10   0   1       38.53       30.36     12.24 o 
 -10   1   1       36.57       22.56     19.26 o 
  -9   1   1      285.87      302.36     16.04 o 
  -8   1   1        1.04        2.72      6.89 o 
  -7   1   1        0.55       -3.14      3.54 o 
  -6   1   1      150.30      158.62      4.32 o 
  -5   1   1     2175.29     2171.72     14.28 o 
  -4   1   1      401.67      414.57      4.61 o 
  -3   1   1      118.04      125.44      2.35 o 
  -2   1   1     3307.08     3329.70     18.11 o 
  -1   1   1     2853.02     2884.11     14.85 o 
   0   1   1      800.29      785.05      5.44 o 
   1   1   1     1941.53     2000.83     14.82 o 
   2   1   1      188.87      178.83      4.35 o 
   3   1   1     1732.81     1820.05     12.62 o 
   4   1   1     1141.18     1119.12     10.30 o 
   5   1   1     1230.94     1216.01     13.02 o 
   6   1   1       22.99       17.69      4.12 o 
   7   1   1        2.04       -0.06      4.67 o 
   8   1   1       67.34       58.01     11.33 o 
   9   1   1        0.55       -5.66      6.09 o 
  10   1   1       24.67        6.80      7.37 o 
 -10   2   1      106.67       96.65     12.12 o 
  -9   2   1      351.45      356.45     16.61 o 
  -8   2   1       16.97        8.79      5.44 o 
  -7   2   1      108.76      104.62      5.36 o 
  -6   2   1      120.66      127.69      4.58 o 
  -5   2   1       64.35       58.16      2.92 o 
  -4   2   1     1060.15     1078.73      8.40 o 
  -3   2   1       50.18       42.46      1.66 o 
  -2   2   1       72.95       62.49      1.60 o 
  -1   2   1    11179.66    11168.65     68.13 o 
   0   2   1     1391.66     1367.36     10.87 o 
   1   2   1    14134.97    14903.92     79.05 o 
   2   2   1      802.70      804.24      9.46 o 
   3   2   1      673.60      640.12      8.95 o 
   4   2   1     1122.89     1182.78     16.50 o 
   5   2   1       33.94       30.62      3.44 o 
   6   2   1      535.50      531.16     11.42 o 
   7   2   1     1162.48     1175.66     36.52 o 
   8   2   1       34.07       27.19      9.97 o 
   9   2   1       87.72       75.23     13.60 o 
 -10   3   1      233.39      228.45     44.64 o 
  -9   3   1      699.48      678.65     16.78 o 
  -8   3   1       56.57       53.74      6.70 o 
  -7   3   1      217.02      224.93      7.15 o 
  -6   3   1       55.29       55.94      3.31 o 
  -5   3   1       55.89       74.78      3.23 o 
  -4   3   1     1059.39     1024.20      8.10 o 
  -3   3   1     2655.98     2598.88     15.32 o 
  -2   3   1      224.66      252.28      3.34 o 
  -1   3   1      106.32       89.47      3.12 o 
   0   3   1       17.51       22.54      2.96 o 
   1   3   1      646.21      700.80      6.56 o 
   2   3   1     1404.48     1398.18     11.62 o 
   3   3   1     4096.52     4255.48     30.49 o 
   4   3   1     1075.66     1131.24     14.60 o 
   5   3   1       10.11       13.93      3.25 o 
   6   3   1      943.31      988.07     18.52 o 
   7   3   1       47.28       55.93      8.93 o 
   8   3   1       13.90        4.99      9.06 o 
   9   3   1      175.08      201.22     19.03 o 
 -10   4   1       22.72       28.87     15.03 o 
  -9   4   1      130.23      139.49      9.61 o 
  -8   4   1      272.34      296.15     11.43 o 
  -7   4   1      560.84      574.90     10.63 o 
  -6   4   1       68.65       72.08      3.69 o 
  -5   4   1       52.30       38.55      2.73 o 
  -4   4   1     1335.84     1359.55     10.17 o 
  -3   4   1      340.34      351.17      4.70 o 
  -2   4   1        3.97        7.13      1.75 o 
  -1   4   1     4311.98     4141.79     23.51 o 
   0   4   1       79.88       92.66      3.00 o 
   1   4   1      766.01      778.81      8.23 o 
   2   4   1      174.71      169.12      5.42 o 
   3   4   1        4.36        2.03      2.67 o 
   4   4   1     1785.89     1881.22     21.12 o 
   5   4   1     1655.20     1690.69     20.87 o 
   6   4   1      753.24      768.40     17.11 o 
   7   4   1      492.59      491.72     23.11 o 
   8   4   1        8.76       11.78      9.97 o 
   9   4   1      316.83      338.99     22.66 o 
 -10   5   1      184.44      191.96     11.52 o 
  -9   5   1       24.11       23.00      6.32 o 
  -8   5   1      513.80      510.22     18.35 o 
  -7   5   1        1.84        1.44      4.03 o 
  -6   5   1      294.51      293.16      6.06 o 
  -5   5   1     3155.01     3243.38     25.65 o 
  -4   5   1       31.37       24.21      2.18 o 
  -3   5   1     2247.01     2432.11     15.84 o 
  -2   5   1       14.13        7.36      2.02 o 
  -1   5   1     3073.05     3304.90     23.14 o 
   0   5   1      630.43      591.14     10.48 o 
   1   5   1     2068.98     2058.94     16.03 o 
   2   5   1       89.35       82.27      4.17 o 
   3   5   1      149.21      159.94      5.66 o 
   4   5   1      526.91      548.08      9.47 o 
   5   5   1      745.65      739.88     12.08 o 
   6   5   1      325.42      320.97     15.31 o 
   7   5   1       28.59       10.88     12.24 o 
   8   5   1        5.17        3.27      7.61 o 
   9   5   1       13.44       -4.34      7.61 o 
 -10   6   1       66.37       91.74      9.30 o 
  -9   6   1      381.41      397.55     40.33 o 
  -8   6   1      386.68      365.02     13.62 o 
  -7   6   1       73.15       72.77      7.53 o 
  -6   6   1       23.60       23.40      3.05 o 
  -5   6   1       66.22       55.45      3.38 o 
  -4   6   1      442.05      465.08      7.02 o 
  -3   6   1      821.06      727.87      7.61 o 
  -2   6   1      111.29       92.08      3.32 o 
  -1   6   1       27.24       42.31      3.01 o 
   0   6   1      239.96      218.53      6.33 o 
   1   6   1      498.80      491.75      7.83 o 
   2   6   1      117.76       90.25      6.01 o 
   3   6   1       50.19       59.61      4.88 o 
   4   6   1      374.47      386.26      9.65 o 
   5   6   1       37.53       33.25      5.30 o 
   6   6   1       70.46       77.01      6.80 o 
   7   6   1       91.26      103.64     10.88 o 
   8   6   1      598.97      574.45     38.30 o 
 -10   7   1       44.83       48.74      8.17 o 
  -9   7   1       42.55       56.39      8.31 o 
  -8   7   1      885.39      843.94     20.01 o 
  -7   7   1      536.97      512.18     24.70 o 
  -6   7   1        3.65        2.53      4.11 o 
  -5   7   1      263.48      255.98      6.11 o 
  -4   7   1      288.55      287.57      5.51 o 
  -3   7   1      171.45      131.61      4.46 o 
  -2   7   1      733.53      696.31      8.62 o 
  -1   7   1      816.86      834.07      9.59 o 
   0   7   1      685.66      689.80      9.34 o 
   1   7   1      369.66      380.97     11.45 o 
   2   7   1      194.29      189.72      8.31 o 
   3   7   1     1004.74     1001.78     14.78 o 
   4   7   1       10.78       17.60      5.38 o 
   5   7   1      236.61      242.69     10.00 o 
   6   7   1        0.85        0.41      5.65 o 
   7   7   1      281.92      272.21     15.52 o 
   8   7   1        1.51       -1.30      8.61 o 
  -9   8   1        2.28       -6.24      6.24 o 
  -8   8   1      167.70      154.07     10.73 o 
  -7   8   1      308.85      321.94     13.30 o 
  -6   8   1       18.45       15.18      6.09 o 
  -5   8   1        0.34        2.58      3.48 o 
  -4   8   1       36.89       37.52      3.78 o 
  -3   8   1        0.32        0.68      2.66 o 
  -2   8   1      154.44      147.32      7.01 o 
  -1   8   1      699.96      701.95     12.08 o 
   0   8   1      957.85      926.74     12.74 o 
   1   8   1       27.75       30.78      4.15 o 
   2   8   1      252.27      244.22     11.74 o 
   3   8   1        8.76        4.66      4.14 o 
   4   8   1      153.46      150.10      9.15 o 
   5   8   1      186.80      174.69     12.62 o 
   6   8   1        2.36       -2.39      7.16 o 
   7   8   1       34.10       33.76      9.74 o 
  -9   9   1        3.45        7.02      7.05 o 
  -8   9   1       41.66       43.04      7.99 o 
  -7   9   1        0.29       -0.68      5.77 o 
  -6   9   1        2.19        2.28      7.93 o 
  -5   9   1      464.71      461.57     12.36 o 
  -4   9   1     1411.01     1387.89     24.08 o 
  -3   9   1        4.76        0.12      2.94 o 
  -2   9   1      362.62      356.97      7.44 o 
  -1   9   1       20.54       21.19      3.87 o 
   0   9   1      477.00      470.91      9.82 o 
   1   9   1     1074.97     1075.51     17.42 o 
   2   9   1      102.48      101.91      8.11 o 
   3   9   1       21.02       16.76      7.92 o 
   4   9   1       39.68       48.20      6.97 o 
   5   9   1      209.02      229.14     11.68 o 
   6   9   1        2.15       -0.67      7.53 o 
   7   9   1      141.59      155.90     19.03 o 
  -8  10   1       68.50       64.35      9.13 o 
  -7  10   1       94.56      104.37     15.18 o 
  -6  10   1       15.53       12.69      6.73 o 
  -5  10   1      324.60      341.63     13.94 o 
  -4  10   1       13.07       15.29      7.29 o 
  -3  10   1        1.09        1.24      4.07 o 
  -2  10   1       87.05       88.30      6.13 o 
  -1  10   1      387.72      385.93     10.70 o 
   0  10   1     1022.57     1040.11     17.11 o 
   1  10   1     1309.09     1286.66     19.68 o 
   2  10   1        0.53      -10.04     15.18 o 
   3  10   1        6.88       -6.05      6.56 o 
   4  10   1      856.62      783.80     18.13 o 
   5  10   1       75.34       82.91     13.14 o 
   6  10   1        6.36        8.61     11.78 o 
  -8  11   1        0.32       -3.02      6.56 o 
  -7  11   1       77.03       82.12      9.61 o 
  -6  11   1       90.88      100.32      9.93 o 
  -5  11   1       42.68       38.06      7.85 o 
  -4  11   1      602.94      565.47     17.46 o 
  -3  11   1      751.72      794.24     16.75 o 
  -2  11   1       54.66       49.97      5.95 o 
  -1  11   1       71.25       68.63      6.53 o 
   0  11   1      440.94      432.75     14.60 o 
   1  11   1        2.76       -3.10     15.68 o 
   2  11   1       16.42       15.36      7.48 o 
   3  11   1      540.79      533.37     19.05 o 
   4  11   1       80.84       95.10     11.20 o 
   5  11   1        8.99        4.53     10.88 o 
  -7  12   1      483.41      468.39     18.10 o 
  -6  12   1      112.96      124.29     11.05 o 
  -5  12   1        0.26        4.26      6.88 o 
  -4  12   1       13.26       13.14     10.20 o 
  -3  12   1      182.40      161.46     24.02 o 
  -2  12   1      109.02      118.13     10.86 o 
  -1  12   1      339.89      364.28     12.82 o 
   0  12   1       85.04       79.78      7.35 o 
   1  12   1        1.67        4.18      7.21 o 
   2  12   1       32.74       51.56      9.60 o 
   3  12   1      117.86      122.85     14.28 o 
   4  12   1      332.57      324.92     17.45 o 
  -6  13   1      115.37      114.53     17.90 o 
  -5  13   1      179.96      196.50     22.43 o 
  -4  13   1       29.75       43.76      8.81 o 
  -3  13   1       35.32       45.72      8.96 o 
  -2  13   1       24.06       18.87      8.61 o 
  -1  13   1      140.99      132.39      9.68 o 
   0  13   1       74.92       76.93     10.41 o 
   1  13   1      149.18      176.78     26.06 o 
   2  13   1      131.64      143.83     13.13 o 
   3  13   1        0.21        7.93      8.49 o 
  -5  14   1      266.42      291.91     16.01 o 
  -4  14   1      227.69      328.12     24.02 o 
  -3  14   1       32.39       36.62     21.30 o 
  -2  14   1       14.40       21.53      8.65 o 
  -1  14   1       14.16        8.16     12.24 o 
   0  14   1       22.85       39.48      9.55 o 
   1  14   1      218.99      212.04     15.37 o 
  -1 -15   2      192.01      210.28     21.75 o 
   0 -15   2      231.21      277.64     28.10 o 
   1 -15   2        0.94        9.90      8.31 o 
   2 -15   2       38.38       43.05     14.50 o 
   3 -15   2      140.27      160.89     19.49 o 
   4 -15   2        2.43        0.45     12.24 o 
  -3 -14   2       48.83       62.09     14.50 o 
  -2 -14   2       35.35       36.05      9.42 o 
  -1 -14   2       93.01      112.65     12.01 o 
   0 -14   2      129.33      132.12     15.18 o 
   1 -14   2        4.02       10.22      8.16 o 
   2 -14   2      202.90      215.31     14.41 o 
   3 -14   2       12.85       18.13     11.78 o 
   4 -14   2       11.00        9.97      7.69 o 
   5 -14   2      525.93      614.09     21.44 o 
  -4 -13   2      126.33      140.49     18.13 o 
  -3 -13   2       42.79       66.62     14.50 o 
  -2 -13   2       29.37       31.02      8.63 o 
  -1 -13   2        2.26       -0.68     10.42 o 
   0 -13   2        0.27        1.50      6.88 o 
   1 -13   2      542.39      544.40     18.91 o 
   2 -13   2      423.38      453.88     24.30 o 
   3 -13   2      198.48      207.98     11.05 o 
   4 -13   2       19.35       21.75      8.01 o 
   5 -13   2      113.84      131.07     23.79 o 
   6 -13   2        1.57        2.01      7.53 o 
  -5 -12   2       33.09       38.07     12.69 o 
  -4 -12   2        4.78        5.99      7.53 o 
  -3 -12   2      754.19      712.83     17.53 o 
  -2 -12   2      131.12      140.03     11.69 o 
  -1 -12   2       13.80       27.71      7.81 o 
   0 -12   2        2.29        6.15      6.71 o 
   1 -12   2       69.63       85.18      9.45 o 
   2 -12   2        4.10        1.55      5.22 o 
   3 -12   2      313.37      336.54     12.03 o 
   4 -12   2      222.76      249.70     11.16 o 
   5 -12   2       57.17       62.87      9.29 o 
   6 -12   2        5.76        6.34      7.37 o 
   7 -12   2      213.84      216.17     14.56 o 
  -6 -11   2      105.34      106.33     11.67 o 
  -5 -11   2       12.33       -1.97      7.21 o 
  -4 -11   2      117.55      121.90     12.24 o 
  -3 -11   2       22.91       29.84      6.43 o 
  -2 -11   2       93.96      106.33      8.37 o 
  -1 -11   2      138.20      122.94      8.00 o 
   0 -11   2      813.34      801.56     18.53 o 
   1 -11   2      324.60      307.88     10.27 o 
   2 -11   2      209.46      207.49      8.51 o 
   3 -11   2      340.12      327.46     11.42 o 
   4 -11   2      351.94      375.43     12.11 o 
   5 -11   2      864.74      866.81     20.26 o 
   6 -11   2        3.42       -4.08      6.73 o 
   7 -11   2        4.60       11.04      7.53 o 
   8 -11   2       13.63        8.05      7.93 o 
  -7 -10   2       21.31        0.45      9.97 o 
  -6 -10   2       71.52       86.89     11.56 o 
  -5 -10   2        0.47        4.99      9.97 o 
  -4 -10   2      452.40      449.70     13.68 o 
  -3 -10   2      312.15      255.04     12.43 o 
  -2 -10   2      159.38      136.83     12.18 o 
  -1 -10   2      207.57      220.84      9.97 o 
   0 -10   2     1391.89     1388.73     19.63 o 
   1 -10   2     1129.35     1088.56     17.01 o 
   2 -10   2       75.65       74.81      5.15 o 
   3 -10   2       55.62       50.93      5.64 o 
   4 -10   2     1265.45     1218.78     19.27 o 
   5 -10   2       88.95       90.32     12.53 o 
   6 -10   2     1374.88     1403.77     39.43 o 
   7 -10   2      157.97      160.88     12.01 o 
   8 -10   2      118.92      120.09     11.48 o 
  -7  -9   2        5.39        3.80      7.67 o 
  -6  -9   2       88.05       79.58     12.01 o 
  -5  -9   2       97.92      120.07     10.58 o 
  -4  -9   2      137.39      149.58      8.89 o 
  -3  -9   2      132.38      117.30      7.84 o 
  -2  -9   2      100.41      101.19      5.92 o 
  -1  -9   2      103.96       90.21      5.52 o 
   0  -9   2      111.60      117.61      6.62 o 
   1  -9   2     1610.91     1563.85     17.41 o 
   2  -9   2      420.66      390.60      8.32 o 
   3  -9   2        6.83        7.46      3.36 o 
   4  -9   2        6.10       13.37      3.56 o 
   5  -9   2      987.30      964.69     15.25 o 
   6  -9   2       84.99       70.87      8.63 o 
   7  -9   2       44.55       46.92      8.33 o 
   8  -9   2      245.44      250.27     18.58 o 
   9  -9   2       34.66       42.16      9.13 o 
  -8  -8   2       79.08       94.46     11.02 o 
  -7  -8   2      211.22      194.58     13.45 o 
  -6  -8   2       22.77       22.48      7.35 o 
  -5  -8   2        0.76       -3.66      4.71 o 
  -4  -8   2        2.43        5.91      7.90 o 
  -3  -8   2      700.49      691.23     15.10 o 
  -2  -8   2      892.10      900.33     11.56 o 
  -1  -8   2       32.67       29.48      3.90 o 
   0  -8   2      304.41      303.37      9.55 o 
   1  -8   2      454.48      405.69      9.05 o 
   2  -8   2       39.65       47.42      3.56 o 
   3  -8   2      289.37      275.15      6.36 o 
   4  -8   2       40.79       36.86      3.73 o 
   5  -8   2       12.11       15.19      4.24 o 
   6  -8   2       51.97       42.45      5.83 o 
   7  -8   2        0.60       -0.25     14.05 o 
   8  -8   2       75.29       75.04      9.45 o 
   9  -8   2      207.17      208.69     14.28 o 
  -8  -7   2      231.25      241.67     14.73 o 
  -7  -7   2       31.65       29.86      7.93 o 
  -6  -7   2     1583.28     1626.70     38.98 o 
  -5  -7   2       33.26       38.40      5.72 o 
  -4  -7   2       41.64       35.30      3.87 o 
  -3  -7   2     1263.58     1282.18     14.26 o 
  -2  -7   2      369.24      365.11      7.41 o 
  -1  -7   2     1290.34     1260.59     14.29 o 
   0  -7   2     1565.28     1610.33     14.73 o 
   1  -7   2       73.92       70.23      3.64 o 
   2  -7   2      604.49      563.47      7.92 o 
   3  -7   2      485.43      445.18      8.42 o 
   4  -7   2      638.04      600.18     11.74 o 
   5  -7   2      471.93      482.07      8.52 o 
   6  -7   2      292.79      289.56      8.70 o 
   7  -7   2       17.91       19.88      6.88 o 
   8  -7   2      124.97      123.84     10.70 o 
   9  -7   2      523.60      518.55     16.68 o 
  -9  -6   2        2.55        2.80      6.95 o 
  -8  -6   2      130.33      140.37     11.52 o 
  -7  -6   2      642.45      663.77     18.87 o 
  -6  -6   2      581.52      571.76     15.32 o 
  -5  -6   2      271.01      282.51      9.83 o 
  -4  -6   2      299.94      300.24      7.08 o 
  -3  -6   2      261.17      306.16      6.91 o 
  -2  -6   2      485.62      545.31      9.82 o 
  -1  -6   2      607.84      567.19      8.75 o 
   0  -6   2      167.55      142.23      4.39 o 
   1  -6   2      279.72      295.55      5.35 o 
   2  -6   2     6228.29     6487.82     43.41 o 
   3  -6   2      408.85      386.54      6.81 o 
   4  -6   2        0.56        1.40      2.49 o 
   5  -6   2     1350.34     1359.25     14.41 o 
   6  -6   2       51.61       49.82      4.86 o 
   7  -6   2       94.13       90.08      8.96 o 
   8  -6   2       76.17       77.26     19.71 o 
   9  -6   2      144.25      143.28     10.59 o 
  10  -6   2        0.29        8.88     14.16 o 
  -9  -5   2       42.46       39.89      8.27 o 
  -8  -5   2       27.29       32.90      9.29 o 
  -7  -5   2      128.78      130.54     10.24 o 
  -6  -5   2       80.56       85.20      6.19 o 
  -5  -5   2     1219.61     1221.67     14.65 o 
  -4  -5   2     1092.93     1096.95     12.13 o 
  -3  -5   2      586.83      651.44      7.95 o 
  -2  -5   2      752.09      753.75      8.29 o 
  -1  -5   2      109.51       96.78      3.27 o 
   0  -5   2      101.95      101.46      3.45 o 
   1  -5   2     3456.57     3393.07     33.82 o 
   2  -5   2     2518.78     2551.34     17.47 o 
   3  -5   2       17.76       15.45      2.47 o 
   4  -5   2      709.42      774.91      9.02 o 
   5  -5   2       98.07       87.10      4.02 o 
   6  -5   2      892.93      897.07     13.38 o 
   7  -5   2      267.27      248.86      9.66 o 
   8  -5   2      313.72      327.25     12.94 o 
   9  -5   2       96.65      113.80      9.62 o 
  10  -5   2       43.58       43.12     10.27 o 
  -9  -4   2      346.91      320.41     20.39 o 
  -8  -4   2     1421.38     1349.63     36.71 o 
  -7  -4   2       17.83       18.13      8.61 o 
  -6  -4   2       15.62       17.12      4.12 o 
  -5  -4   2      632.45      634.91      9.78 o 
  -4  -4   2       37.52       47.73      2.93 o 
  -3  -4   2     1933.31     2011.93     15.01 o 
  -2  -4   2        8.34       21.47      2.34 o 
  -1  -4   2      421.01      468.07      5.40 o 
   0  -4   2     1956.69     2039.48     13.16 o 
   1  -4   2      787.72      732.42      8.49 o 
   2  -4   2     4373.76     4464.64     32.65 o 
   3  -4   2      420.60      397.64      6.09 o 
   4  -4   2     1789.57     1756.71     14.44 o 
   5  -4   2      134.98      142.80      4.79 o 
   6  -4   2      456.88      476.02      8.80 o 
   7  -4   2      184.01      176.01      7.06 o 
   8  -4   2      133.10      155.01     10.12 o 
   9  -4   2       67.16       64.92      9.59 o 
  10  -4   2      102.80       88.18     18.81 o 
 -10  -3   2       83.85       82.03     13.14 o 
  -9  -3   2      119.72      129.16     14.50 o 
  -8  -3   2       14.90        4.53      8.16 o 
  -7  -3   2      320.04      322.85     14.68 o 
  -6  -3   2      228.61      230.43      6.94 o 
  -5  -3   2      564.68      566.97      8.76 o 
  -4  -3   2      252.12      255.68      5.10 o 
  -3  -3   2      284.15      260.10      4.94 o 
  -2  -3   2        7.70        3.88      1.60 o 
  -1  -3   2      136.32      134.11      3.17 o 
   0  -3   2     8540.41     8673.47     44.96 o 
   1  -3   2      315.31      305.44      3.96 o 
   2  -3   2      338.94      325.30      4.34 o 
   3  -3   2      961.93      933.13      8.36 o 
   4  -3   2       49.36       30.52      2.53 o 
   5  -3   2      235.00      222.99      5.46 o 
   6  -3   2      533.20      547.20      8.16 o 
   7  -3   2       59.52       55.02      4.94 o 
   8  -3   2       19.44       27.82      6.52 o 
   9  -3   2      193.06      180.55     19.03 o 
  10  -3   2      697.69      687.03     25.24 o 
 -10  -2   2        1.07        7.08      8.16 o 
  -9  -2   2        3.98       15.41      8.61 o 
  -8  -2   2       67.96       71.61     10.88 o 
  -7  -2   2       66.44       77.93      8.13 o 
  -6  -2   2     1998.31     2090.69     18.57 o 
  -5  -2   2     1154.14     1161.80     12.27 o 
  -4  -2   2     2237.53     2340.62     16.67 o 
  -3  -2   2      297.99      293.14      4.14 o 
  -2  -2   2     1080.95     1195.13      8.26 o 
  -1  -2   2     2332.03     2354.08     12.06 o 
   0  -2   2     6310.74     6348.69     31.83 o 
   1  -2   2      451.57      441.16      4.41 o 
   2  -2   2    18314.32    19395.73     92.45 o 
   3  -2   2        6.34       10.78      1.94 o 
   4  -2   2      230.40      232.16      4.65 o 
   5  -2   2     1486.63     1477.24     12.98 o 
   6  -2   2     1379.83     1339.45     12.92 o 
   7  -2   2        9.05        7.45      4.25 o 
   8  -2   2        2.19        4.66      7.92 o 
   9  -2   2       97.95      103.44     18.81 o 
  10  -2   2      197.15      185.37     52.12 o 
 -10  -1   2      107.28      113.33      9.92 o 
  -9  -1   2       92.85      100.52     15.47 o 
  -8  -1   2      339.80      326.22     20.39 o 
  -7  -1   2        0.50       -4.58      4.58 o 
  -6  -1   2      680.80      714.11      9.55 o 
  -5  -1   2      390.98      360.50      8.41 o 
  -4  -1   2     2224.71     2265.41     15.56 o 
  -3  -1   2     2164.14     2207.55     14.53 o 
  -2  -1   2       31.73       34.76      1.57 o 
  -1  -1   2     1345.80     1343.86      7.60 o 
   0  -1   2       12.56       14.52      1.09 o 
   1  -1   2       78.33       73.51      1.81 o 
   2  -1   2    14860.52    15878.80     65.90 o 
   3  -1   2       18.11       14.87      1.84 o 
   4  -1   2      218.72      246.14      4.46 o 
   5  -1   2     1071.57     1061.79     10.64 o 
   6  -1   2       44.87       46.83      3.51 o 
   7  -1   2      231.71      241.68      9.13 o 
   8  -1   2      576.41      578.58     21.51 o 
   9  -1   2        1.03       -7.25      9.06 o 
  10  -1   2       27.18       14.05     10.88 o 
 -10   0   2       48.99       34.87     27.65 o 
  -9   0   2      200.05      196.66     14.23 o 
  -8   0   2      115.10      105.64      7.89 o 
  -7   0   2        0.50        3.12      3.79 o 
  -6   0   2      254.66      300.89      9.45 o 
  -5   0   2      134.68      156.39      5.41 o 
  -4   0   2      174.12      203.21      3.96 o 
  -3   0   2     7683.14     7867.39     41.40 o 
  -2   0   2    16702.85    17611.02    162.82 o 
  -1   0   2      987.42      916.37     22.66 o 
   0   0   2     1426.77     1383.21      9.53 o 
   1   0   2        1.72        2.62      1.39 o 
   2   0   2    30869.06    33902.01    153.16 o 
   3   0   2      458.10      435.63      5.39 o 
   4   0   2      184.56      171.99      5.18 o 
   5   0   2      378.48      383.34      7.16 o 
   6   0   2      229.78      234.76      6.57 o 
   7   0   2      458.41      449.17     10.70 o 
   8   0   2      679.81      684.71     26.97 o 
   9   0   2       16.56       24.47     11.33 o 
  10   0   2      192.87      214.36     20.39 o 
 -10   1   2      198.64      197.92     25.61 o 
  -9   1   2      264.42      235.01     14.96 o 
  -8   1   2       10.22       23.30     12.46 o 
  -7   1   2      113.81      119.76      5.95 o 
  -6   1   2      571.05      540.44      7.07 o 
  -5   1   2      699.36      789.82      7.48 o 
  -4   1   2      251.47      271.53      3.82 o 
  -3   1   2     5826.73     5900.33     34.15 o 
  -2   1   2     1218.93     1156.91     10.67 o 
  -1   1   2     2047.20     1959.34     10.47 o 
   0   1   2     1786.44     1737.29     13.54 o 
   1   1   2      156.06      159.62      3.40 o 
   2   1   2      307.25      293.17      4.96 o 
   3   1   2      387.56      357.49      5.49 o 
   4   1   2     1251.69     1224.49     12.71 o 
   5   1   2      229.78      232.78      6.60 o 
   6   1   2      466.66      451.71     11.39 o 
   7   1   2       74.17       79.04      7.28 o 
   8   1   2       11.00       11.78      9.52 o 
   9   1   2       72.45       64.88      9.13 o 
 -10   2   2     1062.13     1059.55     27.98 o 
  -9   2   2       16.73       13.38     14.73 o 
  -8   2   2       25.79       29.42      5.58 o 
  -7   2   2      201.02      199.27      6.58 o 
  -6   2   2       91.44       87.90      4.29 o 
  -5   2   2        3.61       -0.15      1.87 o 
  -4   2   2     1479.28     1465.00     13.52 o 
  -3   2   2      504.74      487.09      4.39 o 
  -2   2   2     5349.96     5451.62     28.06 o 
  -1   2   2     1148.61     1074.99      6.78 o 
   0   2   2    10270.44    10500.53     95.87 o 
   1   2   2      678.02      633.10     10.03 o 
   2   2   2      683.41      703.34      7.83 o 
   3   2   2       53.00       54.49      3.46 o 
   4   2   2      573.39      625.58     10.57 o 
   5   2   2      488.53      500.45      9.26 o 
   6   2   2      246.18      239.52     10.35 o 
   7   2   2       29.81       37.12      6.31 o 
   8   2   2        3.36        3.17      8.61 o 
   9   2   2      125.63      104.24     15.41 o 
 -10   3   2      300.01      288.38     18.13 o 
  -9   3   2      177.96      155.06     10.59 o 
  -8   3   2      335.30      323.42     14.78 o 
  -7   3   2       50.04       55.48      4.19 o 
  -6   3   2      102.07      103.81      3.95 o 
  -5   3   2     1525.60     1504.30     12.97 o 
  -4   3   2     2469.56     2397.53     20.62 o 
  -3   3   2      150.80      142.78      3.76 o 
  -2   3   2      246.23      241.61      3.12 o 
  -1   3   2       98.08      111.38      2.99 o 
   0   3   2      196.26      227.10      4.55 o 
   1   3   2     1678.90     1662.05     13.48 o 
   2   3   2     1761.69     1791.81     15.56 o 
   3   3   2      100.78       98.30      4.47 o 
   4   3   2       41.23       45.27      3.84 o 
   5   3   2      813.32      785.41     12.05 o 
   6   3   2      395.92      421.96     13.05 o 
   7   3   2        1.68       -0.79      5.26 o 
   8   3   2      226.38      237.48     19.03 o 
   9   3   2      197.97      173.58     18.58 o 
 -10   4   2      119.33      110.85      9.24 o 
  -9   4   2       91.09      106.42     10.27 o 
  -8   4   2      751.60      754.13     16.16 o 
  -7   4   2       27.66       28.56      3.94 o 
  -6   4   2      382.07      400.13      6.86 o 
  -5   4   2      780.42      743.66     10.64 o 
  -4   4   2       47.21       40.33      2.44 o 
  -3   4   2       44.51       26.91      1.93 o 
  -2   4   2     1746.13     2124.74     13.25 o 
  -1   4   2       29.87       27.90      2.09 o 
   0   4   2      298.88      332.46      4.85 o 
   1   4   2     1488.95     1486.82     15.34 o 
   2   4   2     7291.71     7809.03     51.55 o 
   3   4   2       65.75       86.03      7.80 o 
   4   4   2      778.28      752.26     11.18 o 
   5   4   2      170.04      180.89      7.89 o 
   6   4   2      153.43      161.37     12.72 o 
   7   4   2       29.21       36.62      8.26 o 
   8   4   2      104.48      112.39     15.41 o 
   9   4   2       69.38       87.92     15.41 o 
 -10   5   2      137.08      144.24     10.26 o 
  -9   5   2       46.61       48.44      8.24 o 
  -8   5   2       88.88       99.76     14.73 o 
  -7   5   2      308.93      307.74      8.24 o 
  -6   5   2      657.60      641.77      8.11 o 
  -5   5   2      941.52      933.24      9.47 o 
  -4   5   2      454.35      416.59      6.06 o 
  -3   5   2     1419.08     1435.89     10.64 o 
  -2   5   2      817.40      764.28      8.69 o 
  -1   5   2       49.61       37.50      2.82 o 
   0   5   2     1682.99     1687.55     15.64 o 
   1   5   2       47.33       53.05      3.54 o 
   2   5   2     1293.75     1338.99     15.69 o 
   3   5   2      395.14      384.31      8.82 o 
   4   5   2      922.51      954.41     13.29 o 
   5   5   2      342.69      339.13     10.50 o 
   6   5   2      139.88      142.12      8.14 o 
   7   5   2      155.80      172.29     13.82 o 
   8   5   2       25.30       33.32      9.97 o 
 -10   6   2      128.87      131.31     10.10 o 
  -9   6   2       32.52       30.63      6.88 o 
  -8   6   2       12.80       19.27      6.06 o 
  -7   6   2      236.94      253.09     10.90 o 
  -6   6   2      864.63      872.43     12.75 o 
  -5   6   2      318.66      294.37      5.90 o 
  -4   6   2      500.49      496.25      7.69 o 
  -3   6   2      173.50      173.76      4.21 o 
  -2   6   2      658.55      752.96      8.33 o 
  -1   6   2      409.91      375.00      6.22 o 
   0   6   2      403.03      392.89      6.91 o 
   1   6   2       47.64       49.65      4.10 o 
   2   6   2      287.21      315.00      8.13 o 
   3   6   2       72.61       79.62      5.43 o 
   4   6   2       80.75       91.51      6.35 o 
   5   6   2      184.28      201.33      9.65 o 
   6   6   2      932.25      965.28     18.90 o 
   7   6   2        8.84       13.64      7.67 o 
   8   6   2        6.25       -2.43      7.81 o 
 -10   7   2      149.41      149.42     10.54 o 
  -9   7   2       34.76       34.60      7.37 o 
  -8   7   2      289.96      293.00     12.50 o 
  -7   7   2        0.41        0.80      5.28 o 
  -6   7   2       91.53       85.46      6.34 o 
  -5   7   2      436.22      437.49      7.30 o 
  -4   7   2      901.26      915.16     10.17 o 
  -3   7   2      359.22      360.29      5.87 o 
  -2   7   2      368.94      425.70      6.87 o 
  -1   7   2     1308.18     1247.78     13.37 o 
   0   7   2      604.51      638.18      9.16 o 
   1   7   2      270.45      258.08      7.38 o 
   2   7   2      830.50      773.00     16.28 o 
   3   7   2        2.01        1.01      3.96 o 
   4   7   2      232.53      213.95     10.12 o 
   5   7   2      300.82      318.99     11.09 o 
   6   7   2       96.20       96.38      7.90 o 
   7   7   2      166.37      148.47     18.35 o 
  -9   8   2      423.77      427.24     15.86 o 
  -8   8   2      469.50      490.20     15.69 o 
  -7   8   2        5.47        6.80      5.77 o 
  -6   8   2        3.11        1.57      5.42 o 
  -5   8   2      369.06      375.42     10.72 o 
  -4   8   2      206.42      198.81      8.50 o 
  -3   8   2     1131.49     1100.47     11.71 o 
  -2   8   2     3651.25     3525.55     25.30 o 
  -1   8   2      470.72      453.75      8.10 o 
   0   8   2      275.06      256.54      8.25 o 
   1   8   2       68.30       71.46      5.18 o 
   2   8   2        2.33       -1.26      3.67 o 
   3   8   2       62.95       65.73      6.41 o 
   4   8   2      125.69      121.86      8.63 o 
   5   8   2      129.13      134.67      8.41 o 
   6   8   2       53.10       54.55     12.46 o 
   7   8   2       48.18       46.68     13.60 o 
  -9   9   2        6.74        4.91     14.05 o 
  -8   9   2       40.71       46.18      9.52 o 
  -7   9   2       25.87       29.75      6.88 o 
  -6   9   2      922.40      924.52     20.65 o 
  -5   9   2       15.63       15.30      5.72 o 
  -4   9   2       15.14       10.82      5.32 o 
  -3   9   2       47.67       34.26      4.58 o 
  -2   9   2      126.01      115.24      5.03 o 
  -1   9   2     1154.84     1134.02     14.75 o 
   0   9   2      986.60      952.55     13.77 o 
   1   9   2       83.15       72.49      6.36 o 
   2   9   2       94.05       90.89      8.50 o 
   3   9   2      580.62      574.89     39.58 o 
   4   9   2      689.87      673.09     20.50 o 
   5   9   2      243.45      246.45     12.29 o 
   6   9   2        4.55        9.06     11.33 o 
  -8  10   2       82.40      100.87     11.78 o 
  -7  10   2       65.48       55.08      8.49 o 
  -6  10   2      192.02      224.81     12.18 o 
  -5  10   2      153.51      145.83     10.58 o 
  -4  10   2      634.72      567.13     17.07 o 
  -3  10   2      361.57      341.16     12.05 o 
  -2  10   2       22.90       29.91      4.90 o 
  -1  10   2      115.14      116.17      7.17 o 
   0  10   2      470.65      474.03     12.95 o 
   1  10   2       18.77        7.24      8.44 o 
   2  10   2        0.97        1.59      8.84 o 
   3  10   2      144.88      138.44     11.69 o 
   4  10   2       25.22       20.28      8.38 o 
   5  10   2      254.56      263.11     19.94 o 
   6  10   2       47.37       60.28     14.96 o 
  -8  11   2       18.04       17.67      7.69 o 
  -7  11   2        4.69        7.24      6.88 o 
  -6  11   2       31.89       33.17      9.74 o 
  -5  11   2       22.69       36.64      7.85 o 
  -4  11   2     1170.97     1069.05     23.86 o 
  -3  11   2        9.39        2.88      5.36 o 
  -2  11   2       40.56       35.44      5.46 o 
  -1  11   2       94.42       88.75      6.99 o 
   0  11   2        3.80       -4.68      4.68 o 
   1  11   2       77.54       60.73     12.71 o 
   2  11   2      379.99      363.04     36.53 o 
   3  11   2      403.54      376.40     16.98 o 
   4  11   2       36.79       31.76      9.28 o 
   5  11   2      177.70      155.90     19.49 o 
  -7  12   2       66.19       69.63      9.93 o 
  -6  12   2        2.81        3.95     11.56 o 
  -5  12   2       23.61       16.04      7.53 o 
  -4  12   2        6.25        1.90      6.88 o 
  -3  12   2       91.91       93.09     10.25 o 
  -2  12   2       87.29       93.09     10.25 o 
  -1  12   2       49.02       54.28      6.49 o 
   0  12   2        0.34       -1.02      5.07 o 
   1  12   2       76.76       71.47     15.52 o 
   2  12   2      238.95      237.55     15.38 o 
   3  12   2       10.23        6.37      8.31 o 
   4  12   2      117.86      137.93     13.77 o 
  -6  13   2       75.39       98.14     11.22 o 
  -5  13   2      149.25      167.36     34.90 o 
  -4  13   2        2.75       12.61      7.85 o 
  -3  13   2       56.38       64.17      9.77 o 
  -2  13   2       33.42       26.29      8.33 o 
  -1  13   2       11.03        8.92      7.67 o 
   0  13   2      129.54      131.41     12.18 o 
   1  13   2      125.78      131.37     12.50 o 
   2  13   2        0.18       -7.39      7.81 o 
  -4  14   2       27.62       34.52     16.32 o 
  -3  14   2        2.02        9.49      8.16 o 
  -2  14   2      239.87      225.74     15.54 o 
  -1  14   2      421.02      501.69     28.55 o 
   0  14   2      387.76      390.21     26.74 o 
   1  14   2       56.33       62.99     15.86 o 
  -1 -15   3      101.08      108.25     12.50 o 
   0 -15   3      206.60      230.45     22.89 o 
   1 -15   3        7.47       -0.81      7.61 o 
   2 -15   3       32.74       25.56     19.94 o 
   3 -15   3       79.18       82.94     16.32 o 
   4 -15   3       92.96      109.22     17.67 o 
  -3 -14   3       30.62       10.88     11.33 o 
  -2 -14   3       11.33       33.54     12.69 o 
  -1 -14   3      156.49      145.65     12.77 o 
   0 -14   3      259.69      245.16     15.54 o 
   1 -14   3       82.58       98.44     11.37 o 
   2 -14   3        1.75        2.49      7.37 o 
   3 -14   3       15.30       18.90      8.17 o 
   4 -14   3       76.10       75.68     14.96 o 
   5 -14   3      352.99      340.35     24.47 o 
  -4 -13   3        1.71       17.22     10.88 o 
  -3 -13   3       19.47        0.45      9.97 o 
  -2 -13   3        4.72        0.30      7.48 o 
  -1 -13   3       13.99        5.44      8.16 o 
   0 -13   3       34.96       63.73      9.29 o 
   1 -13   3      678.63      629.60     27.87 o 
   2 -13   3      103.60       98.71     10.56 o 
   3 -13   3       33.69       36.84      7.34 o 
   4 -13   3      182.31      186.93     14.15 o 
   5 -13   3       13.93       20.53      9.29 o 
   6 -13   3       11.59       15.86      8.33 o 
  -5 -12   3        6.10        7.69      7.61 o 
  -4 -12   3      115.26      127.08     11.69 o 
  -3 -12   3      214.36      227.68     14.25 o 
  -2 -12   3       29.35       35.57      6.69 o 
  -1 -12   3       14.68       26.50      6.09 o 
   0 -12   3       21.53       19.37      8.61 o 
   1 -12   3      243.91      255.92     13.45 o 
   2 -12   3      599.01      569.48     16.07 o 
   3 -12   3      326.97      348.25     12.21 o 
   4 -12   3       21.08       27.22      6.28 o 
   5 -12   3       32.24       25.22      7.99 o 
   6 -12   3       72.38       87.19     10.56 o 
   7 -12   3       17.28       35.03      9.03 o 
  -6 -11   3        0.18       12.55      7.67 o 
  -5 -11   3        0.39       -3.26      6.84 o 
  -4 -11   3      118.80      138.45     11.67 o 
  -3 -11   3      115.87      106.95     10.90 o 
  -2 -11   3      201.00      204.58     23.87 o 
  -1 -11   3       47.30       67.67      7.14 o 
   0 -11   3     1364.25     1242.39     21.78 o 
   1 -11   3      441.54      406.05     19.04 o 
   2 -11   3      446.47      445.95     12.64 o 
   3 -11   3       79.74       87.94      7.50 o 
   4 -11   3        5.97       13.42      5.44 o 
   5 -11   3      386.63      403.48     12.88 o 
   6 -11   3       71.99       67.27      9.61 o 
   7 -11   3        0.24        0.27     12.92 o 
   8 -11   3      583.25      658.19     26.29 o 
  -7 -10   3        0.35        3.07      8.16 o 
  -6 -10   3       40.24       42.20      8.81 o 
  -5 -10   3      371.87      372.99     16.01 o 
  -4 -10   3       12.17        5.93      5.48 o 
  -3 -10   3       13.40       12.32      5.39 o 
  -2 -10   3      615.81      614.55     13.73 o 
  -1 -10   3      460.25      452.66     10.26 o 
   0 -10   3        8.91        7.40      4.59 o 
   1 -10   3      762.92      771.70     14.30 o 
   2 -10   3        0.46        0.21      3.56 o 
   3 -10   3      260.23      254.18      8.98 o 
   4 -10   3     1018.48     1077.56     26.03 o 
   5 -10   3      271.57      269.12     10.72 o 
   6 -10   3        0.28       -2.29      6.56 o 
   7 -10   3       37.03       36.96      8.49 o 
   8 -10   3        2.21        3.00      7.35 o 
  -7  -9   3       28.68       40.50      8.77 o 
  -6  -9   3      593.73      582.85     23.79 o 
  -5  -9   3      300.01      307.09     14.09 o 
  -4  -9   3        0.58       -1.17      4.78 o 
  -3  -9   3      163.42      152.77      8.54 o 
  -2  -9   3       18.48       21.78      4.12 o 
  -1  -9   3       14.66        9.25      3.87 o 
   0  -9   3       41.39       37.55      4.32 o 
   1  -9   3     2114.02     2079.70     40.28 o 
   2  -9   3      164.13      151.61      6.59 o 
   3  -9   3       78.28       68.85      5.10 o 
   4  -9   3        3.95       -1.50      3.99 o 
   5  -9   3      836.90      837.19     16.47 o 
   6  -9   3      762.09      775.66     16.37 o 
   7  -9   3      245.04      245.12     16.32 o 
   8  -9   3        0.34        1.81      7.05 o 
   9  -9   3        3.69        6.34      8.01 o 
  -8  -8   3        1.27        4.47      7.18 o 
  -7  -8   3       19.37       20.24      7.35 o 
  -6  -8   3       37.20       40.60      7.93 o 
  -5  -8   3      164.60      164.69     11.20 o 
  -4  -8   3     1302.95     1264.10     19.70 o 
  -3  -8   3      718.73      725.46     10.92 o 
  -2  -8   3        9.35        9.22      3.15 o 
  -1  -8   3       24.11       20.24      3.30 o 
   0  -8   3       99.39      108.58      5.26 o 
   1  -8   3      491.20      462.33      8.44 o 
   2  -8   3      415.95      398.82      8.44 o 
   3  -8   3      741.86      724.99     11.37 o 
   4  -8   3       47.40       46.38      4.09 o 
   5  -8   3      503.88      503.31     14.52 o 
   6  -8   3      192.53      199.05      9.58 o 
   7  -8   3      496.47      460.59     19.49 o 
   8  -8   3       65.95       63.03      9.52 o 
   9  -8   3      130.76      154.79     11.64 o 
  -8  -7   3      171.67      170.30     12.18 o 
  -7  -7   3      164.08      176.14     11.86 o 
  -6  -7   3       48.82       57.47      7.99 o 
  -5  -7   3       18.59       20.94      4.96 o 
  -4  -7   3      103.29      100.48      5.66 o 
  -3  -7   3      934.66      902.51     11.50 o 
  -2  -7   3      315.55      300.73      6.79 o 
  -1  -7   3      575.14      541.80     12.19 o 
   0  -7   3      314.74      324.45      7.34 o 
   1  -7   3       14.26        9.94      2.93 o 
   2  -7   3     1041.87      990.90     13.92 o 
   3  -7   3     1913.33     1933.20     17.18 o 
   4  -7   3      127.24      117.12      6.04 o 
   5  -7   3      639.57      660.89      9.64 o 
   6  -7   3       15.17       10.83      4.21 o 
   7  -7   3       13.71        3.06     12.46 o 
   8  -7   3       87.00       68.67      9.13 o 
   9  -7   3      335.62      359.43     15.50 o 
  -9  -6   3        0.70       -6.44      6.64 o 
  -8  -6   3       18.28       12.15      6.96 o 
  -7  -6   3      834.46      830.69     20.48 o 
  -6  -6   3       17.05       15.95      6.39 o 
  -5  -6   3      633.98      631.06     11.31 o 
  -4  -6   3      377.15      380.89     12.12 o 
  -3  -6   3      201.78      206.14      5.74 o 
  -2  -6   3      523.34      487.09      7.69 o 
  -1  -6   3     1398.88     1430.10     13.17 o 
   0  -6   3      636.85      653.12      8.11 o 
   1  -6   3       20.89       32.46      3.51 o 
   2  -6   3       49.48       45.08      3.15 o 
   3  -6   3      622.04      668.11      8.55 o 
   4  -6   3      722.36      670.21      8.89 o 
   5  -6   3     1252.08     1271.50     13.24 o 
   6  -6   3       75.90       84.36      6.32 o 
   7  -6   3        6.88        9.49      4.96 o 
   8  -6   3      155.44      146.67     10.24 o 
   9  -6   3        5.90       13.44      7.44 o 
  -9  -5   3      154.53      152.63     11.74 o 
  -8  -5   3       21.09       23.26      7.16 o 
  -7  -5   3       13.26       29.62      7.93 o 
  -6  -5   3      160.76      167.02      9.15 o 
  -5  -5   3      319.02      326.22      7.27 o 
  -4  -5   3       76.47       85.82      3.68 o 
  -3  -5   3      157.09      151.57      4.45 o 
  -2  -5   3      176.97      217.96      4.86 o 
  -1  -5   3       47.40       52.44      2.86 o 
   0  -5   3     2153.93     2148.02     14.48 o 
   1  -5   3     6429.41     6450.78     38.10 o 
   2  -5   3      253.56      265.18      6.40 o 
   3  -5   3        2.13        3.36      2.26 o 
   4  -5   3      342.36      321.50      6.24 o 
   5  -5   3       35.65       40.72      3.41 o 
   6  -5   3      372.27      351.61      9.14 o 
   7  -5   3      917.05      897.34     15.76 o 
   8  -5   3      426.49      422.10     14.41 o 
   9  -5   3        9.37       14.36      6.65 o 
  10  -5   3       72.47       93.16     18.35 o 
  -9  -4   3      516.79      504.86     23.57 o 
  -8  -4   3       65.65       60.73     10.88 o 
  -7  -4   3     1275.31     1289.35     33.08 o 
  -6  -4   3      154.83      161.07      7.00 o 
  -5  -4   3       89.31      100.46      4.59 o 
  -4  -4   3      613.40      607.17      8.13 o 
  -3  -4   3     1173.54     1158.59     10.47 o 
  -2  -4   3      307.63      343.88      5.15 o 
  -1  -4   3       66.41       58.49      3.09 o 
   0  -4   3     4190.68     4109.81     22.70 o 
   1  -4   3       12.09       14.97      2.31 o 
   2  -4   3      698.20      673.45      7.08 o 
   3  -4   3     3386.04     3430.58     25.40 o 
   4  -4   3       31.29       28.94      2.78 o 
   5  -4   3       99.78      116.22      5.06 o 
   6  -4   3      618.25      585.25      8.71 o 
   7  -4   3      246.14      260.85      8.39 o 
   8  -4   3       10.01       10.99      6.41 o 
   9  -4   3       42.47       49.56     10.22 o 
  10  -4   3        4.02        6.34     14.96 o 
 -10  -3   3       92.69       69.79     12.69 o 
  -9  -3   3       56.41       58.92     10.42 o 
  -8  -3   3      677.40      660.31     24.02 o 
  -7  -3   3     1659.80     1685.00     37.62 o 
  -6  -3   3      564.82      548.75      8.93 o 
  -5  -3   3       52.28       49.00      3.39 o 
  -4  -3   3      454.20      445.41      8.83 o 
  -3  -3   3      706.59      860.00      7.47 o 
  -2  -3   3       91.20       94.59      2.78 o 
  -1  -3   3     4347.35     4483.72     22.79 o 
   0  -3   3       17.64       13.36      1.67 o 
   1  -3   3      706.65      765.08      7.98 o 
   2  -3   3      951.81      894.84      8.24 o 
   3  -3   3      307.30      275.58      5.36 o 
   4  -3   3       76.09       68.20      3.51 o 
   5  -3   3      101.49      104.69      4.12 o 
   6  -3   3        2.79       -2.49      2.64 o 
   7  -3   3        8.50        5.92      3.94 o 
   8  -3   3      459.58      438.91     19.08 o 
   9  -3   3      857.20      839.70     26.56 o 
  10  -3   3        2.12       -0.45     10.42 o 
 -10  -2   3        2.14       -2.87      5.92 o 
  -9  -2   3        1.37        1.81      7.70 o 
  -8  -2   3      472.24      422.53     50.08 o 
  -7  -2   3      607.88      594.48     12.89 o 
  -6  -2   3       35.05       46.03      3.46 o 
  -5  -2   3      385.13      374.53      6.48 o 
  -4  -2   3      135.17      163.13      4.37 o 
  -3  -2   3      564.53      674.25      6.27 o 
  -2  -2   3     2344.18     2360.55     14.64 o 
  -1  -2   3     2693.89     2648.46     14.16 o 
   0  -2   3      335.57      355.17      3.87 o 
   1  -2   3    13957.94    13762.42     65.47 o 
   2  -2   3        5.99        3.09      1.69 o 
   3  -2   3      270.01      304.11      4.92 o 
   4  -2   3     1156.26     1118.61     10.50 o 
   5  -2   3     1151.93     1114.81     11.21 o 
   6  -2   3       63.02       75.14      4.16 o 
   7  -2   3        0.35       -1.18      4.13 o 
   8  -2   3      468.49      441.43     19.63 o 
   9  -2   3        1.07      -19.26     28.55 o 
  10  -2   3       18.23       10.42     11.78 o 
 -10  -1   3        1.46       10.65      6.09 o 
  -9  -1   3      381.30      379.56     12.53 o 
  -8  -1   3       10.80       12.51      8.38 o 
  -7  -1   3        8.48        9.73      4.17 o 
  -6  -1   3      934.25      972.84     12.16 o 
  -5  -1   3     1222.42     1273.05     11.78 o 
  -4  -1   3       68.73       68.39      2.60 o 
  -3  -1   3        1.25       -0.88      1.99 o 
  -2  -1   3      596.77      570.31     10.21 o 
  -1  -1   3     2023.38     2060.76     11.64 o 
   0  -1   3       14.77       17.92      1.68 o 
   1  -1   3     7195.68     7294.36     33.78 o 
   2  -1   3      934.36     1000.90      7.42 o 
   3  -1   3        1.55        4.59      1.97 o 
   4  -1   3      532.31      511.98      7.04 o 
   5  -1   3      685.41      697.43      8.77 o 
   6  -1   3      115.92      117.90      4.79 o 
   7  -1   3      499.74      506.22     12.21 o 
   8  -1   3       68.94       73.42     13.14 o 
   9  -1   3        3.90       -5.89      9.52 o 
  10  -1   3       74.62       76.14     14.96 o 
 -10   0   3      205.47      192.23     15.64 o 
  -9   0   3      114.03      107.60     11.13 o 
  -8   0   3       46.84       34.73      5.59 o 
  -7   0   3       34.23       38.44      4.64 o 
  -6   0   3       76.37       77.29      3.63 o 
  -5   0   3       47.86       51.15      3.62 o 
  -4   0   3     1716.90     1743.05     13.52 o 
  -3   0   3    11853.71    12209.84    100.93 o 
  -2   0   3      104.25       79.31      8.61 o 
  -1   0   3      197.79      203.82      2.80 o 
   0   0   3       13.38       14.16      1.60 o 
   1   0   3    42641.70    43774.30    271.22 o 
   2   0   3      149.87      184.85      3.79 o 
   3   0   3       53.52       75.01      3.16 o 
   4   0   3        0.54       -1.57      2.35 o 
   5   0   3      246.90      252.61      6.69 o 
   6   0   3      511.99      494.75      9.23 o 
   7   0   3      493.75      476.49     11.81 o 
   8   0   3        0.36       -3.73      6.19 o 
   9   0   3       33.78       29.91     11.78 o 
 -10   1   3        3.67        2.03      7.60 o 
  -9   1   3      159.17      146.21     11.83 o 
  -8   1   3       51.23       75.87      8.59 o 
  -7   1   3      112.44      112.93      4.61 o 
  -6   1   3        5.78        9.29      2.85 o 
  -5   1   3        3.51        2.39      1.90 o 
  -4   1   3      806.39      781.04      7.17 o 
  -3   1   3     1136.78     1147.92     15.73 o 
  -2   1   3     1126.77     1077.51     20.83 o 
  -1   1   3       79.44       65.08      1.88 o 
   0   1   3       80.97       89.20      2.88 o 
   1   1   3      270.96      323.70      4.81 o 
   2   1   3      995.84      947.28     11.48 o 
   3   1   3     2961.44     3107.60     21.68 o 
   4   1   3       14.39       16.63      3.05 o 
   5   1   3      587.96      572.35     10.00 o 
   6   1   3       90.36       85.03      6.06 o 
   7   1   3       48.96       42.97      6.71 o 
   8   1   3        1.60        9.06      6.88 o 
   9   1   3      735.96      666.52     20.99 o 
 -10   2   3        7.39       11.57     14.50 o 
  -9   2   3       13.56       10.19     11.56 o 
  -8   2   3      122.72      130.13      7.73 o 
  -7   2   3      416.01      427.78      7.31 o 
  -6   2   3      157.18      161.05      5.45 o 
  -5   2   3      695.67      684.22      7.50 o 
  -4   2   3       49.58       60.01      2.44 o 
  -3   2   3      104.06       97.82      2.73 o 
  -2   2   3     1176.04     1082.14      6.82 o 
  -1   2   3     5617.20     5548.82     27.04 o 
   0   2   3      650.35      615.45      5.70 o 
   1   2   3     8090.77     8519.83     53.41 o 
   2   2   3       50.28       44.89      3.22 o 
   3   2   3       34.17       44.25      3.39 o 
   4   2   3      573.26      562.22      9.39 o 
   5   2   3     1193.98     1234.42     15.12 o 
   6   2   3        9.59       14.96      6.30 o 
   7   2   3      108.10      107.23      8.55 o 
   8   2   3       32.56       36.26     11.33 o 
   9   2   3       84.69       98.87     11.05 o 
 -10   3   3        0.68       16.54     23.79 o 
  -9   3   3      115.54      112.30      8.27 o 
  -8   3   3       36.00       35.24      7.40 o 
  -7   3   3       85.80       77.86      4.54 o 
  -6   3   3      382.58      394.27      7.42 o 
  -5   3   3     1547.63     1524.27     14.56 o 
  -4   3   3      108.37      142.34      3.21 o 
  -3   3   3      550.34      660.72      6.08 o 
  -2   3   3      174.00      168.35      2.74 o 
  -1   3   3      483.85      500.01      4.66 o 
   0   3   3     2674.69     2618.26     15.73 o 
   1   3   3     2535.71     2443.35     17.33 o 
   2   3   3      304.40      333.65      6.85 o 
   3   3   3       49.15       58.90      4.12 o 
   4   3   3      257.53      242.78      7.02 o 
   5   3   3        9.47       11.35      4.05 o 
   6   3   3       68.37       62.15      7.04 o 
   7   3   3      152.48      158.22     10.03 o 
   8   3   3      195.23      186.72     18.58 o 
   9   3   3      111.23      116.47     16.77 o 
 -10   4   3      130.99      128.16      9.26 o 
  -9   4   3      639.57      664.41     15.70 o 
  -8   4   3      116.32      107.53     12.01 o 
  -7   4   3      591.71      596.93     10.10 o 
  -6   4   3       11.76        8.55      2.44 o 
  -5   4   3       50.93       55.32      2.90 o 
  -4   4   3      628.16      603.59      7.07 o 
  -3   4   3     2755.37     2903.29     20.50 o 
  -2   4   3      641.35      706.43      6.44 o 
  -1   4   3      412.21      430.17      6.39 o 
   0   4   3      726.00      700.93      7.38 o 
   1   4   3      178.57      188.83      9.80 o 
   2   4   3     2440.10     2535.92     23.62 o 
   3   4   3     4402.55     4633.34     40.49 o 
   4   4   3        5.05        6.86      3.73 o 
   5   4   3        8.72       15.72      4.32 o 
   6   4   3      110.39       92.92      8.16 o 
   7   4   3      163.32      162.80     13.23 o 
   8   4   3       66.27       54.84     13.14 o 
 -10   5   3        8.48       12.53     10.43 o 
  -9   5   3       16.30       24.29      5.97 o 
  -8   5   3      304.23      309.45     11.54 o 
  -7   5   3     1175.98     1128.69     14.52 o 
  -6   5   3     1295.55     1269.58     13.07 o 
  -5   5   3       38.75       40.13      3.18 o 
  -4   5   3      650.77      592.50      7.60 o 
  -3   5   3       62.43       36.53      2.55 o 
  -2   5   3      627.56      599.90      6.68 o 
  -1   5   3     3642.66     3790.79     22.71 o 
   0   5   3       55.37       62.22      3.42 o 
   1   5   3      139.61      147.69      9.51 o 
   2   5   3      554.72      547.09     11.67 o 
   3   5   3      529.42      537.65     12.12 o 
   4   5   3        3.16        3.20      3.56 o 
   5   5   3       10.91        7.95      4.67 o 
   6   5   3      262.87      269.16     10.56 o 
   7   5   3        5.50        8.71      7.67 o 
   8   5   3        9.13       -2.59      8.61 o 
 -10   6   3        0.17       10.26      6.45 o 
  -9   6   3       26.28       32.29      6.56 o 
  -8   6   3      414.58      405.23     13.13 o 
  -7   6   3      170.89      178.99      9.74 o 
  -6   6   3      369.86      374.71      8.46 o 
  -5   6   3     1294.13     1254.64     11.58 o 
  -4   6   3      664.94      700.02      8.21 o 
  -3   6   3      179.85      215.70      5.02 o 
  -2   6   3      633.15      572.50      6.79 o 
  -1   6   3      737.27      700.64      8.38 o 
   0   6   3        1.40        1.62      2.88 o 
   1   6   3        4.30        0.63      3.17 o 
   2   6   3      181.93      189.36      6.93 o 
   3   6   3       14.01       13.14      3.99 o 
   4   6   3       64.56       60.04      5.89 o 
   5   6   3     1252.34     1266.89     21.52 o 
   6   6   3       88.34       78.97      7.18 o 
   7   6   3       30.72       30.05      8.96 o 
   8   6   3       49.47       60.90     10.52 o 
  -9   7   3      125.94      149.71     14.96 o 
  -8   7   3       60.09       71.39      7.85 o 
  -7   7   3        8.42       11.10      5.45 o 
  -6   7   3      133.12      125.30      7.04 o 
  -5   7   3     1006.82      999.73     11.00 o 
  -4   7   3      249.47      232.33      5.63 o 
  -3   7   3      182.73      166.18      4.66 o 
  -2   7   3       96.91       99.29      4.42 o 
  -1   7   3       69.44       74.76      3.85 o 
   0   7   3      241.24      228.65      6.32 o 
   1   7   3     1853.24     1872.16     19.26 o 
   2   7   3      374.51      386.90      9.37 o 
   3   7   3      451.11      475.66     13.63 o 
   4   7   3       68.55       72.10      6.39 o 
   5   7   3      119.02      116.93      9.22 o 
   6   7   3      229.94      219.65     11.75 o 
   7   7   3      406.39      388.85     24.93 o 
  -9   8   3      162.54      155.51     10.88 o 
  -8   8   3       20.88       20.96     11.33 o 
  -7   8   3       55.58       51.51      7.21 o 
  -6   8   3       20.24       17.54      4.84 o 
  -5   8   3      165.50      160.96      7.87 o 
  -4   8   3      577.25      575.53      9.99 o 
  -3   8   3      919.18      873.75     11.51 o 
  -2   8   3      761.75      737.27      9.58 o 
  -1   8   3       81.63       89.46      4.57 o 
   0   8   3      698.48      683.35     10.23 o 
   1   8   3      963.42      950.86     13.69 o 
   2   8   3      291.11      274.76     10.04 o 
   3   8   3       36.86       35.21     12.04 o 
   4   8   3       30.74       28.23      7.99 o 
   5   8   3        9.08        7.49      5.42 o 
   6   8   3       24.70       32.63     12.69 o 
   7   8   3      110.70      114.21     17.67 o 
  -9   9   3       11.59       14.67     13.14 o 
  -8   9   3       68.32       80.43      8.81 o 
  -7   9   3      504.28      536.35     20.62 o 
  -6   9   3       24.31       31.91      6.88 o 
  -5   9   3       14.48        9.79      4.96 o 
  -4   9   3      231.62      224.94     15.94 o 
  -3   9   3      753.77      713.80     12.38 o 
  -2   9   3      165.57      163.21      7.21 o 
  -1   9   3        0.68       -0.79      3.40 o 
   0   9   3       95.09       90.86      6.45 o 
   1   9   3      225.98      219.77     14.06 o 
   2   9   3        0.66        7.91      5.26 o 
   3   9   3      492.53      518.92     17.95 o 
   4   9   3       17.20       14.18      7.81 o 
   5   9   3        1.01       -6.88      6.88 o 
   6   9   3       42.39       52.12     14.05 o 
  -8  10   3       14.71       14.02      7.03 o 
  -7  10   3      169.94      184.05     11.86 o 
  -6  10   3      252.79      272.59     12.98 o 
  -5  10   3       18.92       23.37      6.88 o 
  -4  10   3        0.31       -2.22      4.99 o 
  -3  10   3       23.37       16.31      8.88 o 
  -2  10   3     1766.91     1719.17     21.90 o 
  -1  10   3     1119.34     1144.10     18.01 o 
   0  10   3       22.78       28.67      7.17 o 
   1  10   3      469.54      467.76     12.51 o 
   2  10   3        8.26       16.58      7.81 o 
   3  10   3       10.11        5.95      7.61 o 
   4  10   3      198.74      211.07     14.58 o 
   5  10   3      308.26      290.39     23.34 o 
  -8  11   3        5.47        0.87      6.88 o 
  -7  11   3        1.45        3.39      6.88 o 
  -6  11   3      151.91      164.05     11.69 o 
  -5  11   3      195.80      216.73     12.81 o 
  -4  11   3        0.27       -5.81      6.24 o 
  -3  11   3      208.48      186.44     10.77 o 
  -2  11   3       25.17       29.32      6.34 o 
  -1  11   3      186.83      176.86      9.04 o 
   0  11   3      181.17      165.02      8.95 o 
   1  11   3     1047.62     1046.44     18.71 o 
   2  11   3        7.47       -4.63      7.21 o 
   3  11   3        5.68        4.48      7.84 o 
   4  11   3       76.48       70.73     11.05 o 
  -7  12   3        0.40        1.69      7.21 o 
  -6  12   3       93.86       96.72     10.56 o 
  -5  12   3        0.28       -6.12      6.41 o 
  -4  12   3       37.17       42.12     10.65 o 
  -3  12   3      340.17      362.58     16.02 o 
  -2  12   3       21.86       11.67      5.93 o 
  -1  12   3        9.67       12.45      6.27 o 
   0  12   3      184.85      171.85     10.64 o 
   1  12   3      384.45      401.05     17.46 o 
   2  12   3       94.54      121.10     12.33 o 
   3  12   3       80.06      118.74     15.18 o 
  -6  13   3      154.05      159.98     18.13 o 
  -5  13   3       11.70       -0.18     12.92 o 
  -4  13   3      106.47      116.55     11.69 o 
  -3  13   3      252.10      237.09     19.71 o 
  -2  13   3       42.96       45.29      9.28 o 
  -1  13   3      129.59      150.54     14.28 o 
   0  13   3       17.26       12.24     12.24 o 
   1  13   3       16.86        8.45      8.58 o 
   2  13   3       48.87       47.69     24.02 o 
  -3  14   3       54.34       59.33     10.41 o 
  -2  14   3        0.98        2.83      8.13 o 
  -1  14   3      234.12      226.60     22.21 o 
  -1 -15   4      254.09      276.45     22.66 o 
   0 -15   4        5.23       12.07      8.49 o 
   1 -15   4      104.08      123.43     12.66 o 
   2 -15   4       82.15       87.29     11.37 o 
   3 -15   4       49.74       50.76     14.96 o 
   4 -15   4        2.60        0.00     11.33 o 
  -3 -14   4       91.36       91.09     15.86 o 
  -2 -14   4      297.61      314.07     22.66 o 
  -1 -14   4        8.20       -2.52      7.53 o 
   0 -14   4      109.11       96.06     11.78 o 
   1 -14   4       14.60        7.74     17.90 o 
   2 -14   4      101.56      136.48     12.01 o 
   3 -14   4      613.97      659.53     21.31 o 
   4 -14   4       35.55       27.19     12.24 o 
   5 -14   4        8.20       23.11     13.14 o 
  -4 -13   4       75.78       85.92     10.88 o 
  -3 -13   4       11.62       11.20      7.67 o 
  -2 -13   4       34.15       42.76      7.30 o 
  -1 -13   4      363.39      343.05     12.98 o 
   0 -13   4      274.09      328.54     15.52 o 
   1 -13   4       25.14       21.07      7.93 o 
   2 -13   4       90.15       90.98     10.24 o 
   3 -13   4       13.27       21.41      7.99 o 
   4 -13   4        4.39       10.71      9.74 o 
   5 -13   4       53.81       58.30      9.77 o 
   6 -13   4       93.23       90.59     11.35 o 
  -5 -12   4      520.14      571.35     20.48 o 
  -4 -12   4       60.58       81.01      9.97 o 
  -3 -12   4       12.02       13.01      7.21 o 
  -2 -12   4       60.99       57.88      7.14 o 
  -1 -12   4       39.43       33.21      6.43 o 
   0 -12   4      239.12      240.91     13.30 o 
   1 -12   4      422.06      417.82     16.18 o 
   2 -12   4      435.22      449.78     16.50 o 
   3 -12   4       35.72       39.41      6.61 o 
   4 -12   4       12.35       18.06      5.88 o 
   5 -12   4      302.98      289.17     12.04 o 
   6 -12   4      874.75      831.04     23.71 o 
   7 -12   4      256.29      237.46     15.66 o 
  -6 -11   4       30.40       30.36      8.45 o 
  -5 -11   4       20.50       18.11      7.40 o 
  -4 -11   4       32.72       48.25      8.63 o 
  -3 -11   4      345.86      308.98     11.85 o 
  -2 -11   4      444.00      440.94     19.65 o 
  -1 -11   4      142.06      125.13      8.28 o 
   0 -11   4       58.95       58.85      8.21 o 
   1 -11   4      136.19      148.03      8.81 o 
   2 -11   4      324.73      305.17     11.07 o 
   3 -11   4        0.48        6.23      5.13 o 
   4 -11   4       47.51       54.83      6.88 o 
   5 -11   4       36.85       43.14      6.76 o 
   6 -11   4        4.20        0.82      7.03 o 
   7 -11   4       30.46       10.72      8.17 o 
   8 -11   4      375.66      388.33     36.94 o 
  -7 -10   4        1.18       12.41      7.61 o 
  -6 -10   4      204.56      224.98     14.09 o 
  -5 -10   4       12.40       13.20      7.03 o 
  -4 -10   4       15.66       19.61      6.96 o 
  -3 -10   4     1228.27     1155.54     19.86 o 
  -2 -10   4      210.03      221.48     10.07 o 
  -1 -10   4       87.05       92.15      6.88 o 
   0 -10   4       50.51       44.93      5.08 o 
   1 -10   4      146.43      141.78     12.69 o 
   2 -10   4      129.47      120.59      6.76 o 
   3 -10   4      104.38      105.34      6.50 o 
   4 -10   4      661.53      687.84     18.91 o 
   5 -10   4      113.31      118.80      8.88 o 
   6 -10   4      619.44      609.24     15.43 o 
   7 -10   4      510.32      499.95     18.42 o 
   8 -10   4        1.57       -5.24      7.53 o 
  -7  -9   4      234.02      229.77     14.24 o 
  -6  -9   4      262.20      242.94     31.50 o 
  -5  -9   4      193.95      203.51     12.46 o 
  -4  -9   4       90.83       91.62      7.29 o 
  -3  -9   4      234.55      202.66      9.30 o 
  -2  -9   4      137.83      138.97      8.31 o 
  -1  -9   4     1465.69     1447.69     17.09 o 
   0  -9   4      173.45      181.22     10.16 o 
   1  -9   4      528.89      506.95     10.25 o 
   2  -9   4        9.92       12.85      3.61 o 
   3  -9   4       29.61       20.81      4.13 o 
   4  -9   4       65.74       61.70      5.64 o 
   5  -9   4      443.49      445.56     12.64 o 
   6  -9   4      184.79      211.37     11.17 o 
   7  -9   4       94.53      100.32     19.49 o 
   8  -9   4       99.50      118.11     11.54 o 
   9  -9   4      140.44      168.59     19.03 o 
  -8  -8   4       75.24       71.86      9.74 o 
  -7  -8   4       36.35       43.94     12.92 o 
  -6  -8   4       56.18       45.64      8.38 o 
  -5  -8   4        5.47        5.87      6.06 o 
  -4  -8   4     2091.06     2110.66     26.33 o 
  -3  -8   4      146.43      126.56      5.40 o 
  -2  -8   4       81.81       80.90      6.28 o 
  -1  -8   4      340.98      312.61      8.97 o 
   0  -8   4      219.96      231.90      6.43 o 
   1  -8   4      411.54      386.26     12.25 o 
   2  -8   4      824.10      835.52     13.72 o 
   3  -8   4       13.23        3.77      3.46 o 
   4  -8   4      480.59      504.22     10.65 o 
   5  -8   4      331.09      333.88      9.54 o 
   6  -8   4      190.42      180.32      9.41 o 
   7  -8   4      259.66      267.13     13.78 o 
   8  -8   4      278.35      281.45     21.07 o 
   9  -8   4       10.10       10.46     12.81 o 
  -8  -7   4      520.55      503.91     17.59 o 
  -7  -7   4        4.09        8.71      6.39 o 
  -6  -7   4      475.81      464.78     15.37 o 
  -5  -7   4     1445.69     1432.28     60.73 o 
  -4  -7   4        8.98        9.10      3.69 o 
  -3  -7   4      937.70      950.66     11.61 o 
  -2  -7   4      104.89      109.53      4.73 o 
  -1  -7   4      767.41      803.77     10.25 o 
   0  -7   4      166.60      169.68      5.42 o 
   1  -7   4     1207.51     1162.65     14.43 o 
   2  -7   4      721.29      723.41     11.35 o 
   3  -7   4        4.32        4.57      3.05 o 
   4  -7   4       79.45       71.39      4.58 o 
   5  -7   4        1.07        2.44      3.30 o 
   6  -7   4        0.52       -2.26      4.28 o 
   7  -7   4      768.06      788.53     20.99 o 
   8  -7   4       56.45       78.20     10.73 o 
   9  -7   4       37.64       54.46     10.81 o 
  -9  -6   4       80.47       90.12     10.24 o 
  -8  -6   4       38.68       47.81      9.29 o 
  -7  -6   4      210.11      201.71     11.81 o 
  -6  -6   4       12.76       18.27      7.25 o 
  -5  -6   4      398.07      406.32      9.10 o 
  -4  -6   4      744.30      753.97     10.16 o 
  -3  -6   4     1804.34     1824.22     16.25 o 
  -2  -6   4      507.27      465.80      6.80 o 
  -1  -6   4      567.68      671.50      9.12 o 
   0  -6   4     2780.87     2910.13     34.54 o 
   1  -6   4      699.91      697.03      8.47 o 
   2  -6   4     1217.43     1261.70     13.16 o 
   3  -6   4     2458.02     2412.15     23.14 o 
   4  -6   4       19.01       35.70      3.43 o 
   5  -6   4       12.62       14.69      3.11 o 
   6  -6   4      242.62      230.28      8.39 o 
   7  -6   4       96.69       98.25      7.27 o 
   8  -6   4      129.74      129.26     10.14 o 
   9  -6   4      102.31      117.93     25.02 o 
  -9  -5   4        0.81       -2.47      6.31 o 
  -8  -5   4      110.95      113.35      9.60 o 
  -7  -5   4      774.57      749.42     18.09 o 
  -6  -5   4     1387.18     1382.89     21.72 o 
  -5  -5   4       45.03       53.33      3.71 o 
  -4  -5   4       95.94       99.62      4.15 o 
  -3  -5   4       41.44       50.21      2.83 o 
  -2  -5   4       64.08       82.85      3.27 o 
  -1  -5   4      585.99      506.03      6.49 o 
   0  -5   4     2339.72     2379.00     16.38 o 
   1  -5   4        3.67        5.12      2.23 o 
   2  -5   4      375.65      391.14      5.93 o 
   3  -5   4      133.46      122.28      4.73 o 
   4  -5   4       77.66       66.32      3.72 o 
   5  -5   4      745.14      722.92      9.84 o 
   6  -5   4      969.40      954.34     14.91 o 
   7  -5   4       17.68       21.12      5.22 o 
   8  -5   4      382.15      359.99     16.09 o 
   9  -5   4       77.73       92.92     10.25 o 
  -9  -4   4        0.22        0.00      7.70 o 
  -8  -4   4       92.59      113.30     12.69 o 
  -7  -4   4      145.49      169.95     13.60 o 
  -6  -4   4       13.78       12.19      4.44 o 
  -5  -4   4      546.47      568.70      7.82 o 
  -4  -4   4      109.26       95.12      4.44 o 
  -3  -4   4      129.11      118.38      3.56 o 
  -2  -4   4      256.28      288.32      4.61 o 
  -1  -4   4      160.93      129.06      3.57 o 
   0  -4   4     4230.98     4318.45     23.88 o 
   1  -4   4      917.24      910.65      7.68 o 
   2  -4   4     1981.86     1962.55     15.16 o 
   3  -4   4       38.59       41.97      3.91 o 
   4  -4   4        0.22        1.32      2.41 o 
   5  -4   4     1628.67     1659.50     14.86 o 
   6  -4   4      389.07      393.71      8.22 o 
   7  -4   4       18.33       18.54      4.28 o 
   8  -4   4      224.40      212.67     16.42 o 
   9  -4   4       28.36       32.11     10.20 o 
 -10  -3   4       60.69       68.43     11.78 o 
  -9  -3   4      595.76      588.71     23.11 o 
  -8  -3   4       41.89       46.68      9.52 o 
  -7  -3   4       31.67       35.35      8.16 o 
  -6  -3   4       22.13       20.84      3.81 o 
  -5  -3   4       23.35       21.73      2.61 o 
  -4  -3   4     1173.39     1262.74     11.94 o 
  -3  -3   4      679.11      670.64      7.62 o 
  -2  -3   4     1862.40     1935.87     13.55 o 
  -1  -3   4       56.23       59.99      2.06 o 
   0  -3   4        6.70       16.25      1.96 o 
   1  -3   4     1440.56     1343.12     10.03 o 
   2  -3   4     1744.65     1795.74     13.97 o 
   3  -3   4       78.92       79.29      3.30 o 
   4  -3   4      929.54     1058.53     11.09 o 
   5  -3   4      131.08      128.07      4.74 o 
   6  -3   4       77.04       75.73      4.68 o 
   7  -3   4      469.06      462.93     13.76 o 
   8  -3   4      446.46      443.61     19.83 o 
   9  -3   4        2.00      -12.37     29.00 o 
 -10  -2   4      178.17      197.89     11.37 o 
  -9  -2   4      274.68      260.14     15.86 o 
  -8  -2   4      759.99      733.20     20.93 o 
  -7  -2   4      372.27      387.60     10.28 o 
  -6  -2   4     1490.86     1512.02     16.60 o 
  -5  -2   4       22.30       23.03      2.30 o 
  -4  -2   4     1911.01     2170.14     15.91 o 
  -3  -2   4     3310.38     3292.81     20.31 o 
  -2  -2   4      930.59      879.15      6.23 o 
  -1  -2   4       36.31       40.76      1.61 o 
   0  -2   4     2721.39     2913.21     15.72 o 
   1  -2   4      163.06      192.38      3.63 o 
   2  -2   4       27.29       44.55      2.41 o 
   3  -2   4     1037.81      981.94      8.84 o 
   4  -2   4     8661.94     9268.62     55.36 o 
   5  -2   4      149.66      156.51      5.90 o 
   6  -2   4      264.04      252.88      7.92 o 
   7  -2   4       73.66       74.40      6.41 o 
   8  -2   4      201.55      188.00     24.47 o 
   9  -2   4      126.97      108.77     16.32 o 
 -10  -1   4       99.24       94.03     27.19 o 
  -9  -1   4        3.24       -1.65      5.84 o 
  -8  -1   4       23.18       19.40      7.48 o 
  -7  -1   4      534.78      563.39     12.10 o 
  -6  -1   4      455.48      460.48      8.26 o 
  -5  -1   4      102.30      110.90      4.46 o 
  -4  -1   4     1921.62     2164.89     17.47 o 
  -3  -1   4     2349.10     2526.77     21.85 o 
  -2  -1   4      641.90      702.15      9.01 o 
  -1  -1   4      815.09      756.93      6.45 o 
   0  -1   4      331.99      348.96      5.59 o 
   1  -1   4      786.33      839.24      7.06 o 
   2  -1   4     1437.29     1483.11     17.85 o 
   3  -1   4      523.61      504.50      6.59 o 
   4  -1   4     1787.81     1912.80     20.11 o 
   5  -1   4     1010.29      989.89     11.82 o 
   6  -1   4      745.65      758.75     12.89 o 
   7  -1   4       55.46       52.97      6.20 o 
   8  -1   4       42.56       48.49     12.24 o 
   9  -1   4      136.29      121.00     16.77 o 
 -10   0   4       30.68       38.26     13.14 o 
  -9   0   4        0.96        8.35      6.71 o 
  -8   0   4       25.71       36.32      5.34 o 
  -7   0   4       11.70       16.54      3.28 o 
  -6   0   4      240.80      244.65      5.50 o 
  -5   0   4     2004.32     2052.99     15.48 o 
  -4   0   4     2717.26     2683.33     23.69 o 
  -3   0   4      825.03      887.37     29.91 o 
  -2   0   4      449.85      479.49     19.03 o 
  -1   0   4      568.24      521.50      4.85 o 
   0   0   4     3404.78     3736.50     22.98 o 
   1   0   4      350.56      326.43      4.30 o 
   2   0   4      892.17      862.36      8.91 o 
   3   0   4       23.78       22.13      2.51 o 
   4   0   4     1046.93     1131.22     12.53 o 
   5   0   4     1682.32     1706.59     17.18 o 
   6   0   4     1122.00     1130.91     16.07 o 
   7   0   4       11.44        9.59      4.80 o 
   8   0   4      204.96      192.79     13.13 o 
   9   0   4        1.79       -9.97      9.97 o 
 -10   1   4       12.09        7.79     13.60 o 
  -9   1   4      178.78      184.62     12.28 o 
  -8   1   4     2135.95     2087.80     35.46 o 
  -7   1   4      391.45      379.79      6.89 o 
  -6   1   4        0.97       -1.23      2.13 o 
  -5   1   4     1681.13     1707.27     14.27 o 
  -4   1   4     1584.41     1628.06     19.69 o 
  -3   1   4     2038.78     2145.45     53.48 o 
  -2   1   4       93.12       70.90      2.98 o 
  -1   1   4       35.62       40.40      1.80 o 
   0   1   4     2863.67     2964.41     17.47 o 
   1   1   4     1490.79     1478.64     14.33 o 
   2   1   4     2888.30     2970.35     26.34 o 
   3   1   4        9.63       12.47      2.73 o 
   4   1   4       24.46       24.95      3.40 o 
   5   1   4      398.86      429.63     10.27 o 
   6   1   4       43.88       44.07      6.32 o 
   7   1   4      209.01      201.53     10.83 o 
   8   1   4       19.26       27.25      8.17 o 
   9   1   4        2.58        2.29      9.29 o 
 -10   2   4       11.62       21.07     16.77 o 
  -9   2   4      191.11      186.01      9.21 o 
  -8   2   4      179.26      194.77      8.64 o 
  -7   2   4      105.47      115.30      4.38 o 
  -6   2   4      206.07      211.62      5.04 o 
  -5   2   4        3.23        2.86      1.71 o 
  -4   2   4      130.72      125.79      5.18 o 
  -3   2   4     2822.04     2786.85     25.99 o 
  -2   2   4     1721.35     1680.17      9.94 o 
  -1   2   4      352.92      335.74      3.63 o 
   0   2   4     3890.36     3980.47     30.95 o 
   1   2   4      326.31      342.59      7.02 o 
   2   2   4        6.35        6.28      2.62 o 
   3   2   4      560.96      547.09      9.37 o 
   4   2   4      134.54      116.95      6.14 o 
   5   2   4       24.59       32.65      4.64 o 
   6   2   4        3.02       -1.41      4.88 o 
   7   2   4      438.97      428.80     14.40 o 
   8   2   4      101.36       92.00     15.41 o 
   9   2   4        6.65        3.85      8.01 o 
 -10   3   4        0.98        0.63      6.88 o 
  -9   3   4      166.59      149.73      8.64 o 
  -8   3   4      964.26      932.56     16.34 o 
  -7   3   4      755.65      746.70     15.30 o 
  -6   3   4      516.59      520.98      7.16 o 
  -5   3   4      328.35      323.50      5.10 o 
  -4   3   4       85.49       93.24      3.65 o 
  -3   3   4        6.89        2.66      1.75 o 
  -2   3   4        1.20        1.08      1.30 o 
  -1   3   4      917.15      812.44      6.82 o 
   0   3   4     1387.44     1328.82     13.01 o 
   1   3   4      177.63      191.07     12.18 o 
   2   3   4        6.32        9.57      3.27 o 
   3   3   4     1132.66     1138.74     19.69 o 
   4   3   4      709.75      740.15     12.76 o 
   5   3   4       42.36       32.33      4.90 o 
   6   3   4      136.00      142.42      9.39 o 
   7   3   4       67.42       73.58      8.48 o 
   8   3   4      137.85      122.36     16.77 o 
 -10   4   4      202.34      212.88     15.03 o 
  -9   4   4        0.54       -0.83      4.69 o 
  -8   4   4        9.94        8.88      4.64 o 
  -7   4   4      706.37      715.75     10.74 o 
  -6   4   4       27.98       30.30      2.87 o 
  -5   4   4       41.31       42.96      3.14 o 
  -4   4   4       31.77       15.63      2.04 o 
  -3   4   4        0.38        0.96      1.30 o 
  -2   4   4      715.03      744.39      6.68 o 
  -1   4   4     1351.14     1334.30     10.07 o 
   0   4   4     6621.43     6947.72     41.59 o 
   1   4   4      454.04      422.63      7.55 o 
   2   4   4     2188.83     2268.80     27.10 o 
   3   4   4        4.44        2.42      2.89 o 
   4   4   4     1236.48     1298.94     17.91 o 
   5   4   4     1028.28     1024.59     19.65 o 
   6   4   4      355.90      382.09     13.48 o 
   7   4   4      190.31      188.89     11.41 o 
   8   4   4        0.45       10.42     10.88 o 
 -10   5   4        0.40       11.33      5.43 o 
  -9   5   4      669.28      630.13     15.69 o 
  -8   5   4      555.83      547.75     13.77 o 
  -7   5   4      190.33      180.34      7.70 o 
  -6   5   4      135.37      125.03      4.62 o 
  -5   5   4      170.22      175.63      8.04 o 
  -4   5   4     1034.27     1072.84     10.47 o 
  -3   5   4       51.50       43.66      2.63 o 
  -2   5   4       97.93       62.20      2.83 o 
  -1   5   4      355.22      383.28      5.56 o 
   0   5   4       57.34       75.72      3.75 o 
   1   5   4     1096.00     1080.04     12.83 o 
   2   5   4      457.02      454.88     12.14 o 
   3   5   4       72.23       67.55      8.69 o 
   4   5   4      215.30      245.14      9.41 o 
   5   5   4      181.72      178.46      8.79 o 
   6   5   4       13.00       12.06      5.38 o 
   7   5   4      237.11      234.43     15.37 o 
   8   5   4       90.66      115.57     17.22 o 
 -10   6   4       16.81       26.32     10.58 o 
  -9   6   4      374.74      383.64     13.13 o 
  -8   6   4      272.56      278.45     11.05 o 
  -7   6   4      207.92      199.81     10.20 o 
  -6   6   4      132.22      128.98      5.58 o 
  -5   6   4       47.68       50.72      3.22 o 
  -4   6   4       35.61       37.65      3.47 o 
  -3   6   4     1493.38     1514.69     12.91 o 
  -2   6   4      169.96      153.07      4.18 o 
  -1   6   4       65.17       70.14      3.83 o 
   0   6   4       39.30       33.02      3.21 o 
   1   6   4      324.70      324.79      9.62 o 
   2   6   4       93.33       96.13      5.51 o 
   3   6   4      398.11      398.33     10.54 o 
   4   6   4      664.75      664.73     13.94 o 
   5   6   4      265.67      273.23     10.68 o 
   6   6   4       52.74       69.36     10.90 o 
   7   6   4      173.48      177.65     19.49 o 
  -9   7   4        4.36       10.71      5.92 o 
  -8   7   4      272.91      265.75     11.37 o 
  -7   7   4     1150.79     1078.59     20.33 o 
  -6   7   4      713.92      736.32     15.70 o 
  -5   7   4        0.93       -1.47      3.30 o 
  -4   7   4       31.88       31.95      3.11 o 
  -3   7   4      829.13      796.35      9.49 o 
  -2   7   4        4.24        4.22      2.59 o 
  -1   7   4      897.29      895.26     13.98 o 
   0   7   4     2373.06     2414.56     20.44 o 
   1   7   4      625.47      557.59     10.20 o 
   2   7   4      230.05      226.94      7.88 o 
   3   7   4      125.49      134.99     16.03 o 
   4   7   4      123.90      124.94      9.15 o 
   5   7   4      230.02      186.96     21.07 o 
   6   7   4      227.85      219.20     14.73 o 
   7   7   4        4.57        4.99     11.78 o 
  -9   8   4       36.30       38.76      7.21 o 
  -8   8   4       76.06       76.33      8.13 o 
  -7   8   4       34.56       35.43      6.88 o 
  -6   8   4       25.96       35.66      5.33 o 
  -5   8   4      160.64      149.91      7.61 o 
  -4   8   4     1074.79     1057.04     16.93 o 
  -3   8   4       23.50       21.28      3.70 o 
  -2   8   4       46.08       37.50      4.10 o 
  -1   8   4      122.19      125.26      5.30 o 
   0   8   4      480.73      498.51     11.47 o 
   1   8   4     1107.04     1126.67     17.23 o 
   2   8   4      674.03      671.22     18.89 o 
   3   8   4       31.40       30.34      7.85 o 
   4   8   4        8.81        9.74      7.37 o 
   5   8   4      461.18      446.73     18.26 o 
   6   8   4      222.87      223.18     31.95 o 
  -9   9   4       62.43       62.09     12.24 o 
  -8   9   4      189.80      210.60     11.86 o 
  -7   9   4       28.64       11.10      6.41 o 
  -6   9   4       27.22       25.57      6.71 o 
  -5   9   4      243.64      240.60     16.55 o 
  -4   9   4       82.94       77.55      6.73 o 
  -3   9   4      627.46      567.20     22.63 o 
  -2   9   4      102.45      108.81      7.17 o 
  -1   9   4      221.50      238.02      8.76 o 
   0   9   4       11.18        9.55      4.46 o 
   1   9   4      333.61      341.77     11.19 o 
   2   9   4      937.64      928.06     29.40 o 
   3   9   4       15.50       12.95      7.85 o 
   4   9   4        2.83        1.29      7.53 o 
   5   9   4        0.39       -7.54      7.67 o 
   6   9   4       68.23       64.35     15.41 o 
  -8  10   4      221.60      209.89     12.81 o 
  -7  10   4       26.14       27.63     15.18 o 
  -6  10   4      105.89      119.44      9.93 o 
  -5  10   4        6.05        1.81      6.09 o 
  -4  10   4       15.26       14.54      6.08 o 
  -3  10   4      186.15      179.74     17.14 o 
  -2  10   4      272.44      282.93      9.69 o 
  -1  10   4       26.08       23.32      5.02 o 
   0  10   4       57.88       54.14      5.97 o 
   1  10   4     1363.77     1346.32     20.72 o 
   2  10   4      187.17      165.76     12.66 o 
   3  10   4      124.86      122.95     26.97 o 
   4  10   4       77.98       92.72     11.54 o 
   5  10   4       62.23       56.65     10.73 o 
  -7  11   4       75.54       60.65      8.96 o 
  -6  11   4      316.31      330.72     14.73 o 
  -5  11   4       39.16       36.58      7.85 o 
  -4  11   4       27.45       23.34      7.37 o 
  -3  11   4       61.82       54.15      7.32 o 
  -2  11   4       51.42       42.48      6.88 o 
  -1  11   4      136.36      128.94      9.49 o 
   0  11   4      208.34      234.64     11.32 o 
   1  11   4      305.48      282.15     12.28 o 
   2  11   4       59.81       54.40      9.77 o 
   3  11   4       76.34       81.56     11.33 o 
   4  11   4       65.98       45.08     10.70 o 
  -6  12   4        0.33        9.43     11.56 o 
  -5  12   4       41.57       34.48      8.65 o 
  -4  12   4       82.69      100.94     21.07 o 
  -3  12   4       38.40       40.90     12.46 o 
  -2  12   4       34.65       31.78      8.77 o 
  -1  12   4      339.87      338.04     18.35 o 
   0  12   4      391.26      424.40     18.10 o 
   1  12   4        2.75       -5.02      7.73 o 
   2  12   4       62.12       60.32     10.73 o 
   3  12   4        6.08       11.05      9.28 o 
  -5  13   4      100.21      102.92     11.37 o 
  -4  13   4      122.82      128.21     12.16 o 
  -3  13   4        5.77       -2.39      7.16 o 
  -2  13   4       86.03       91.47     11.22 o 
  -1  13   4       30.76       53.58     10.09 o 
   0  13   4        0.55       -2.72     10.88 o 
   1  13   4      169.64      190.80     21.75 o 
  -1 -15   5        0.51       12.24     11.78 o 
   0 -15   5      135.30      160.29     13.59 o 
   1 -15   5       84.16       86.38     11.52 o 
   2 -15   5        0.29        2.23      7.61 o 
   3 -15   5       84.00      107.78     22.43 o 
  -3 -14   5       46.28       29.91     11.78 o 
  -2 -14   5       23.43       19.03     10.88 o 
  -1 -14   5       80.96       75.19     10.38 o 
   0 -14   5       34.36       50.48      9.60 o 
   1 -14   5       79.19       78.80     10.56 o 
   2 -14   5      189.98      206.57     14.26 o 
   3 -14   5      143.61      159.28     12.98 o 
   4 -14   5       19.43       31.12      8.77 o 
   5 -14   5       27.22       34.44     13.60 o 
  -4 -13   5        1.59        1.48      7.48 o 
  -3 -13   5       22.34       31.72      8.26 o 
  -2 -13   5      507.87      544.81     19.22 o 
  -1 -13   5      186.37      209.45     19.03 o 
   0 -13   5        5.07       16.83      7.35 o 
   1 -13   5      205.02      164.49     13.60 o 
   2 -13   5      707.91      704.73     29.46 o 
   3 -13   5        2.12        0.37      7.03 o 
   4 -13   5       99.92      101.24     10.88 o 
   5 -13   5        6.18        7.70     10.88 o 
   6 -13   5        6.51       17.22     12.24 o 
  -5 -12   5       64.16       78.69     10.38 o 
  -4 -12   5       17.67       20.47      7.81 o 
  -3 -12   5       70.23       63.71      9.29 o 
  -2 -12   5      416.16      444.86     13.85 o 
  -1 -12   5       46.02       45.73      6.85 o 
   0 -12   5      342.22      329.05     12.03 o 
   1 -12   5      399.97      448.12     16.33 o 
   2 -12   5        2.28       -6.24      6.24 o 
   3 -12   5       29.27       38.96      8.31 o 
   4 -12   5      265.43      264.88     15.65 o 
   5 -12   5       93.82      102.40     11.12 o 
   6 -12   5        1.24       12.01      8.01 o 
   7 -12   5       20.35       28.55     13.14 o 
  -6 -11   5      230.91      239.74     15.20 o 
  -5 -11   5       55.65       47.28     13.60 o 
  -4 -11   5        2.02       -0.55      6.52 o 
  -3 -11   5       19.63       34.17     13.60 o 
  -2 -11   5       24.49       19.59      5.74 o 
  -1 -11   5        4.86        2.55      5.17 o 
   0 -11   5      428.37      446.09     12.73 o 
   1 -11   5      741.24      724.91     17.35 o 
   2 -11   5      892.14      871.45     21.31 o 
   3 -11   5       27.20       27.33      6.01 o 
   4 -11   5       93.91       96.90      9.95 o 
   5 -11   5       28.73       36.22      7.49 o 
   6 -11   5     1026.47     1130.50     27.23 o 
   7 -11   5        0.45        6.25      7.53 o 
  -7 -10   5       20.43       17.45     12.92 o 
  -6 -10   5       35.93       43.54      8.45 o 
  -5 -10   5      182.77      173.30     11.99 o 
  -4 -10   5      343.96      365.59     14.88 o 
  -3 -10   5      214.82      251.41     10.44 o 
  -2 -10   5      211.33      181.72      9.93 o 
  -1 -10   5       36.30       37.05      9.19 o 
   0 -10   5      151.37      133.09      8.58 o 
   1 -10   5        5.04        4.07      4.46 o 
   2 -10   5     1173.22     1184.09     17.12 o 
   3 -10   5       93.03       90.09      8.10 o 
   4 -10   5        2.13        0.82      4.96 o 
   5 -10   5        0.95        5.56      5.40 o 
   6 -10   5        6.30       12.05      5.90 o 
   7 -10   5      454.57      467.16     18.41 o 
   8 -10   5      236.10      235.31     15.52 o 
  -7  -9   5      152.54      158.91     22.21 o 
  -6  -9   5        8.72       11.34      6.52 o 
  -5  -9   5      170.26      175.28     11.35 o 
  -4  -9   5        7.68        2.97      5.74 o 
  -3  -9   5      117.69      134.60      7.93 o 
  -2  -9   5     1803.95     1747.92     19.17 o 
  -1  -9   5       97.81      115.09      5.43 o 
   0  -9   5      200.43      194.62      7.30 o 
   1  -9   5       28.48       32.34      4.36 o 
   2  -9   5      713.93      727.18     18.15 o 
   3  -9   5      117.62      112.84      6.48 o 
   4  -9   5      619.59      604.25     12.37 o 
   5  -9   5      187.00      203.56     10.11 o 
   6  -9   5      160.41      173.88      9.77 o 
   7  -9   5      195.05      176.99     13.13 o 
   8  -9   5       41.66       56.18      9.92 o 
  -8  -8   5       85.73       83.04      9.87 o 
  -7  -8   5       13.34        7.60      6.84 o 
  -6  -8   5      828.21      779.31     19.86 o 
  -5  -8   5       59.67       61.20      7.85 o 
  -4  -8   5       51.44       46.99      5.56 o 
  -3  -8   5        4.12        7.82      3.78 o 
  -2  -8   5      166.98      179.96      6.09 o 
  -1  -8   5      177.42      172.99      5.98 o 
   0  -8   5      369.64      349.93      7.50 o 
   1  -8   5      500.74      495.09      9.74 o 
   2  -8   5       59.19       62.64      5.06 o 
   3  -8   5        0.32       -2.90      3.11 o 
   4  -8   5      460.49      475.50      9.59 o 
   5  -8   5        6.69        8.12      4.46 o 
   6  -8   5       45.54       50.22      6.77 o 
   7  -8   5      308.52      303.20     15.06 o 
   8  -8   5        5.46       13.27      6.75 o 
   9  -8   5        5.65       -2.06      8.31 o 
  -8  -7   5       26.55       22.11      7.35 o 
  -7  -7   5       36.71       38.69      7.35 o 
  -6  -7   5       99.58      118.83      9.60 o 
  -5  -7   5      825.59      819.16     18.41 o 
  -4  -7   5     1044.86     1016.28     13.92 o 
  -3  -7   5      359.75      358.74      8.38 o 
  -2  -7   5      111.55      120.56      4.85 o 
  -1  -7   5      258.93      267.35      6.28 o 
   0  -7   5     2356.10     2315.15     19.10 o 
   1  -7   5     1384.11     1425.14     17.57 o 
   2  -7   5      334.69      353.96      8.59 o 
   3  -7   5       40.21       33.65      3.70 o 
   4  -7   5      148.26      146.23      6.77 o 
   5  -7   5       31.64       26.23      4.67 o 
   6  -7   5      603.91      606.96     14.65 o 
   7  -7   5      110.82      114.22      8.77 o 
   8  -7   5       19.78       35.19      7.36 o 
   9  -7   5        0.43       11.03     12.32 o 
  -9  -6   5        1.36        2.71      6.64 o 
  -8  -6   5      160.83      168.18     11.02 o 
  -7  -6   5      253.56      262.99     12.16 o 
  -6  -6   5       41.95       43.67      6.71 o 
  -5  -6   5     1099.62     1119.69     16.91 o 
  -4  -6   5     1104.86     1087.62     12.18 o 
  -3  -6   5      132.95      137.63      4.29 o 
  -2  -6   5       36.27       48.11      2.95 o 
  -1  -6   5      352.43      326.99      5.64 o 
   0  -6   5      225.32      228.11      5.88 o 
   1  -6   5      198.32      188.19      5.17 o 
   2  -6   5      747.43      644.10     17.30 o 
   3  -6   5     4248.03     4352.19     47.01 o 
   4  -6   5       48.98       45.41      4.02 o 
   5  -6   5      390.72      386.35      9.99 o 
   6  -6   5      139.27      149.25      7.41 o 
   7  -6   5       60.02       61.19      6.58 o 
   8  -6   5       27.84       40.28     11.52 o 
   9  -6   5      155.15      186.89     28.13 o 
  -9  -5   5       64.23       65.91      8.84 o 
  -8  -5   5      144.38      144.97     10.06 o 
  -7  -5   5      209.49      228.56     11.20 o 
  -6  -5   5      130.63      140.33      7.94 o 
  -5  -5   5      121.45      136.67      5.33 o 
  -4  -5   5      968.11      933.97     10.36 o 
  -3  -5   5       39.83       35.36      2.99 o 
  -2  -5   5     3805.24     3921.11     24.31 o 
  -1  -5   5     1925.08     1926.49     14.10 o 
   0  -5   5       16.40       20.08      2.44 o 
   1  -5   5        3.41        7.27      2.36 o 
   2  -5   5     1156.99     1102.01     14.10 o 
   3  -5   5       15.31       16.32      3.08 o 
   4  -5   5      248.41      250.80      6.81 o 
   5  -5   5      303.13      288.61      7.62 o 
   6  -5   5       90.86      100.50      5.93 o 
   7  -5   5       56.42       51.04      6.15 o 
   8  -5   5      274.00      268.87     25.13 o 
   9  -5   5       13.78       25.44     10.29 o 
  -9  -4   5        3.65        5.89      5.99 o 
  -8  -4   5       69.49       70.84      7.85 o 
  -7  -4   5       56.36       57.27      6.73 o 
  -6  -4   5      120.63      127.09      8.18 o 
  -5  -4   5       34.36       31.41      2.98 o 
  -4  -4   5        7.26        6.55      2.37 o 
  -3  -4   5       37.25       47.12      2.74 o 
  -2  -4   5     4317.56     4445.84     26.21 o 
  -1  -4   5        3.85        7.24      1.97 o 
   0  -4   5      445.75      434.90      5.89 o 
   1  -4   5      595.14      597.62      7.43 o 
   2  -4   5      218.07      222.45      4.85 o 
   3  -4   5      411.99      416.01      7.48 o 
   4  -4   5      983.16      953.97     11.84 o 
   5  -4   5      131.11      120.18      5.18 o 
   6  -4   5      125.83      122.92      6.31 o 
   7  -4   5        6.35       10.63      4.68 o 
   8  -4   5        4.00        2.75      8.71 o 
   9  -4   5        5.86       11.33     11.33 o 
 -10  -3   5      267.44      256.51     17.22 o 
  -9  -3   5      275.00      260.59     16.32 o 
  -8  -3   5        0.18        4.99      6.80 o 
  -7  -3   5       75.38       65.69      6.17 o 
  -6  -3   5        9.11        9.62      3.14 o 
  -5  -3   5       75.37      100.20      3.68 o 
  -4  -3   5      867.99      824.99      7.85 o 
  -3  -3   5      998.30      958.03     10.17 o 
  -2  -3   5       97.50       95.31      3.64 o 
  -1  -3   5      709.63      758.75      6.64 o 
   0  -3   5     2113.28     2057.24     13.34 o 
   1  -3   5     2043.67     2015.99     14.54 o 
   2  -3   5       35.25       36.19      2.64 o 
   3  -3   5       90.29       76.42      3.80 o 
   4  -3   5      139.04      150.24      5.54 o 
   5  -3   5       22.21       19.49      3.41 o 
   6  -3   5     1515.00     1491.63     20.22 o 
   7  -3   5      895.67      861.80     16.07 o 
   8  -3   5        2.58      -15.18     15.18 o 
   9  -3   5       11.84       10.42     11.33 o 
 -10  -2   5      295.43      271.14     12.18 o 
  -9  -2   5        0.79      -14.47     23.34 o 
  -8  -2   5      181.93      171.97     12.09 o 
  -7  -2   5      309.32      317.21      9.80 o 
  -6  -2   5      222.20      218.69      6.23 o 
  -5  -2   5      258.42      291.56      5.93 o 
  -4  -2   5     2219.26     2159.90     17.84 o 
  -3  -2   5     1636.98     1790.63     13.65 o 
  -2  -2   5      328.81      335.21      3.81 o 
  -1  -2   5     1559.86     1790.83     11.41 o 
   0  -2   5       41.80       32.61      2.39 o 
   1  -2   5       46.87       39.96      2.26 o 
   2  -2   5     2146.50     2134.95     14.89 o 
   3  -2   5     1587.83     1818.81     14.32 o 
   4  -2   5       53.46       51.20      4.12 o 
   5  -2   5      153.84      164.81      6.42 o 
   6  -2   5     1151.05     1135.22     17.35 o 
   7  -2   5      212.44      208.97     12.17 o 
   8  -2   5      135.30      124.18     16.32 o 
   9  -2   5       97.54      111.94     16.32 o 
 -10  -1   5        0.80       -7.17     27.42 o 
  -9  -1   5       30.07       32.92      5.58 o 
  -8  -1   5     1217.35     1175.32     24.96 o 
  -7  -1   5      142.32      142.40      6.87 o 
  -6  -1   5        1.06        4.82      2.46 o 
  -5  -1   5       41.29       50.91      2.80 o 
  -4  -1   5        2.91       13.93      2.12 o 
  -3  -1   5       53.94       50.64      9.06 o 
  -2  -1   5     2787.55     2634.85     24.53 o 
  -1  -1   5     1419.17     1425.47     10.24 o 
   0  -1   5      225.84      243.53      5.56 o 
   1  -1   5     1351.80     1352.26     10.83 o 
   2  -1   5      973.06      951.69      9.38 o 
   3  -1   5     1783.15     1898.17     16.88 o 
   4  -1   5      605.90      600.48      9.24 o 
   5  -1   5       26.81       22.79      3.92 o 
   6  -1   5       64.55       57.37      7.73 o 
   7  -1   5      128.95      119.65      9.09 o 
   8  -1   5      278.97      333.56     22.21 o 
   9  -1   5      190.80      199.86     20.39 o 
 -10   0   5       21.33       18.85      8.38 o 
  -9   0   5       65.78       59.77      8.44 o 
  -8   0   5       52.11       50.56      5.38 o 
  -7   0   5      223.35      233.74      5.51 o 
  -6   0   5     1747.84     1725.51     14.04 o 
  -5   0   5     2726.99     2791.48     36.63 o 
  -4   0   5      583.30      626.15     20.39 o 
  -3   0   5       63.49       69.79      9.97 o 
  -2   0   5     2296.28     2210.85     25.88 o 
  -1   0   5        5.39        3.63      1.90 o 
   0   0   5      436.61      421.35      9.39 o 
   1   0   5      597.11      586.50      7.83 o 
   2   0   5       99.72       94.05      3.15 o 
   3   0   5     6712.06     7271.32     46.01 o 
   4   0   5     2267.31     2235.67     19.85 o 
   5   0   5      961.29      975.00     12.82 o 
   6   0   5       44.40       41.60      5.01 o 
   7   0   5       39.76       30.41      5.61 o 
   8   0   5       14.83       27.19     12.24 o 
   9   0   5       29.84       40.33     13.60 o 
 -10   1   5       62.05       91.91      9.97 o 
  -9   1   5       25.41       20.44     10.88 o 
  -8   1   5        0.81        2.22      3.98 o 
  -7   1   5       20.04       23.39      2.82 o 
  -6   1   5     1508.57     1459.88     13.82 o 
  -5   1   5     1084.81     1123.03     41.24 o 
  -4   1   5        5.54        2.72      6.34 o 
  -3   1   5     1263.00     1272.59     37.16 o 
  -2   1   5      308.88      299.16      4.13 o 
  -1   1   5      141.33      149.38      2.67 o 
   0   1   5     2140.69     2073.95     14.49 o 
   1   1   5     1600.96     1611.64     18.31 o 
   2   1   5        1.44        1.31      2.49 o 
   3   1   5     2013.01     2125.68     20.72 o 
   4   1   5        0.46       -0.44      3.45 o 
   5   1   5      144.61      140.58      7.09 o 
   6   1   5      438.72      452.96     13.80 o 
   7   1   5      151.79      164.47      9.03 o 
   8   1   5        4.18       10.88      7.37 o 
   9   1   5       28.85       33.08     13.60 o 
 -10   2   5      179.26      184.39     12.68 o 
  -9   2   5      269.27      270.69     13.38 o 
  -8   2   5       47.13       52.15      4.52 o 
  -7   2   5      164.79      161.89      5.24 o 
  -6   2   5       67.46       70.04      2.91 o 
  -5   2   5      482.63      489.02      8.70 o 
  -4   2   5     1206.47     1091.15     14.92 o 
  -3   2   5     2390.82     2441.53     23.29 o 
  -2   2   5      590.02      587.52      4.98 o 
  -1   2   5        1.49        8.76      1.83 o 
   0   2   5      442.68      442.94      6.68 o 
   1   2   5      237.21      224.27      6.45 o 
   2   2   5     1212.38     1157.21     16.31 o 
   3   2   5      357.35      318.38      8.76 o 
   4   2   5      357.61      340.83      9.17 o 
   5   2   5      258.21      253.58      8.97 o 
   6   2   5      280.67      290.92     13.36 o 
   7   2   5       22.28       27.68      6.53 o 
   8   2   5      171.62      180.90     26.29 o 
 -10   3   5       11.41       23.13      5.51 o 
  -9   3   5      429.74      390.11     11.34 o 
  -8   3   5     1033.78     1003.03     16.88 o 
  -7   3   5      899.18      872.46     11.24 o 
  -6   3   5       68.31       66.53      3.08 o 
  -5   3   5        5.57        5.40      1.85 o 
  -4   3   5      587.51      561.86      6.18 o 
  -3   3   5      223.70      229.51      4.28 o 
  -2   3   5     3807.04     3777.82     25.09 o 
  -1   3   5     2944.89     3064.10     18.21 o 
   0   3   5       99.62       97.61      3.96 o 
   1   3   5      135.98      155.38      6.17 o 
   2   3   5     1042.17      992.72     11.83 o 
   3   3   5      159.25      155.12     12.56 o 
   4   3   5        9.83       14.67      3.79 o 
   5   3   5      397.40      368.22     17.36 o 
   6   3   5       19.62       19.67      6.08 o 
   7   3   5       64.51       66.93     12.69 o 
   8   3   5      182.35      169.50     19.49 o 
 -10   4   5       20.80       13.94      6.28 o 
  -9   4   5      459.49      411.74     11.57 o 
  -8   4   5      100.98      108.06      7.21 o 
  -7   4   5       19.49       14.64      3.25 o 
  -6   4   5       15.88       15.97      2.55 o 
  -5   4   5      131.16      127.32      4.08 o 
  -4   4   5        0.34        1.12      1.95 o 
  -3   4   5      212.67      203.51      4.50 o 
  -2   4   5     1200.69     1108.98      9.56 o 
  -1   4   5      320.83      436.11      5.82 o 
   0   4   5     1632.41     1638.84     14.99 o 
   1   4   5     3158.89     3257.11     28.60 o 
   2   4   5        7.49        7.93      2.92 o 
   3   4   5      120.56      129.15      5.87 o 
   4   4   5        3.39        7.71      4.32 o 
   5   4   5        2.71        5.27      5.18 o 
   6   4   5       46.30       43.95      6.97 o 
   7   4   5       42.10       45.11      9.60 o 
   8   4   5       33.62       37.16     13.60 o 
 -10   5   5       79.21       73.77      7.27 o 
  -9   5   5        3.59       -0.91      4.81 o 
  -8   5   5       21.51       21.03      7.25 o 
  -7   5   5       30.28       27.72      4.09 o 
  -6   5   5      346.11      353.67      6.57 o 
  -5   5   5      216.55      225.61      6.14 o 
  -4   5   5     1243.26     1199.08     11.22 o 
  -3   5   5      376.69      366.41      6.14 o 
  -2   5   5       52.59       62.88      3.99 o 
  -1   5   5        7.00        4.61      2.10 o 
   0   5   5      895.00      856.84     10.69 o 
   1   5   5      427.24      410.06      8.02 o 
   2   5   5        2.10        2.42      2.96 o 
   3   5   5        5.21        3.04      3.48 o 
   4   5   5      219.64      226.32      9.11 o 
   5   5   5      131.83      140.27      8.26 o 
   6   5   5      510.52      528.39     22.55 o 
   7   5   5      377.04      369.81     24.93 o 
  -9   6   5       31.98       24.79      5.92 o 
  -8   6   5       25.50       35.45      5.77 o 
  -7   6   5      198.74      199.24      8.97 o 
  -6   6   5       22.05       18.40      3.50 o 
  -5   6   5      260.02      230.24      5.88 o 
  -4   6   5     1381.64     1370.28     14.97 o 
  -3   6   5      191.75      207.81      7.84 o 
  -2   6   5       49.31       51.30      3.29 o 
  -1   6   5      337.35      387.23      6.96 o 
   0   6   5       10.35        9.33      2.98 o 
   1   6   5       14.44       13.31      3.56 o 
   2   6   5      313.75      305.58      9.17 o 
   3   6   5     1265.64     1309.59     18.77 o 
   4   6   5        1.34        7.44      5.13 o 
   5   6   5        7.95       10.94      7.48 o 
   6   6   5      360.89      355.07     16.98 o 
   7   6   5        0.61        0.91     10.88 o 
  -9   7   5       60.08       67.05      7.53 o 
  -8   7   5      155.14      179.18     16.99 o 
  -7   7   5      263.78      279.68     10.90 o 
  -6   7   5        3.40        2.63      3.86 o 
  -5   7   5       74.51       76.40      4.89 o 
  -4   7   5      571.62      541.09      9.94 o 
  -3   7   5       82.59       77.19      3.95 o 
  -2   7   5      688.44      669.55      9.87 o 
  -1   7   5       68.57       69.56      4.07 o 
   0   7   5        1.69        3.17      2.90 o 
   1   7   5        6.43        5.15      5.78 o 
   2   7   5      281.66      283.66     18.19 o 
   3   7   5       73.13       71.01      8.52 o 
   4   7   5      353.10      349.18     15.86 o 
   5   7   5      296.08      273.68     15.37 o 
   6   7   5      102.32      103.31     12.01 o 
  -9   8   5       41.82       52.34      7.53 o 
  -8   8   5      457.72      465.69     14.56 o 
  -7   8   5      151.56      143.53     11.56 o 
  -6   8   5      442.00      428.16     11.42 o 
  -5   8   5      868.28      821.39     15.10 o 
  -4   8   5        4.18       -1.01      4.22 o 
  -3   8   5      123.40      103.35      7.33 o 
  -2   8   5      824.18      795.25     15.40 o 
  -1   8   5      267.23      267.06     11.41 o 
   0   8   5      767.95      773.82     13.73 o 
   1   8   5       38.63       34.25      5.38 o 
   2   8   5        6.46       12.21      5.64 o 
   3   8   5       47.80       34.07      8.49 o 
   4   8   5      591.08      583.72     28.55 o 
   5   8   5      226.64      188.83     17.90 o 
   6   8   5       27.93       12.50      8.81 o 
  -8   9   5       15.41       28.10      7.03 o 
  -7   9   5       25.15       22.56      6.56 o 
  -6   9   5      182.85      190.33     11.05 o 
  -5   9   5      124.67      121.73     10.92 o 
  -4   9   5        0.42       -2.46      8.10 o 
  -3   9   5      444.29      395.34     19.36 o 
  -2   9   5       15.85       10.70     10.12 o 
  -1   9   5      293.16      287.64     10.07 o 
   0   9   5     1958.33     1957.30     24.35 o 
   1   9   5     1424.09     1462.22     21.08 o 
   2   9   5        7.69        1.06      5.79 o 
   3   9   5        6.74        1.13      7.69 o 
   4   9   5       45.04       49.06      9.77 o 
   5   9   5       14.89        7.37      8.63 o 
  -8  10   5      200.26      192.05     12.16 o 
  -7  10   5       80.11       96.54     18.81 o 
  -6  10   5        6.70       -0.40      6.57 o 
  -5  10   5        1.81        3.03      6.06 o 
  -4  10   5      156.91      169.24      9.97 o 
  -3  10   5      840.98      773.26     17.47 o 
  -2  10   5        8.79        9.09      5.30 o 
  -1  10   5      149.55      135.13      9.14 o 
   0  10   5       31.25       24.85      6.34 o 
   1  10   5        0.41       -1.98      5.74 o 
   2  10   5      141.24      136.81      9.92 o 
   3  10   5       37.25       34.44      9.45 o 
   4  10   5       30.64       45.42     13.60 o 
  -7  11   5      156.04      176.14     12.16 o 
  -6  11   5        8.98       17.67      7.37 o 
  -5  11   5        1.34       -1.60      9.52 o 
  -4  11   5       91.91      111.17      8.94 o 
  -3  11   5       96.36       93.38     11.56 o 
  -2  11   5      101.97       92.47     10.09 o 
  -1  11   5       60.33       65.72      9.61 o 
   0  11   5      131.11      110.81     11.22 o 
   1  11   5       67.25       66.40     10.06 o 
   2  11   5      209.59      213.29     14.88 o 
   3  11   5       48.07       32.18      9.93 o 
  -6  12   5       63.06       58.26      9.45 o 
  -5  12   5      121.27      145.78     11.86 o 
  -4  12   5      126.62      108.07     11.05 o 
  -3  12   5        5.79       17.13      7.99 o 
  -2  12   5      362.87      370.78     16.82 o 
  -1  12   5      119.87      111.96     11.69 o 
   0  12   5       71.34       85.76     24.02 o 
   1  12   5      138.57      106.96     17.67 o 
   2  12   5        0.23       -7.25     12.24 o 
  -4  13   5      237.98      246.98     15.22 o 
  -3  13   5      181.13      168.47     20.62 o 
  -2  13   5        8.73       16.81      8.45 o 
  -1  13   5       68.98       67.59     10.73 o 
   0  13   5       16.73        7.70     13.14 o 
  -1 -15   6        4.95       -4.53     10.42 o 
   0 -15   6       50.02       76.14     14.96 o 
   1 -15   6      247.77      251.87     15.54 o 
   2 -15   6        3.80        2.42      7.85 o 
   3 -15   6       13.24       11.36     10.88 o 
  -3 -14   6       13.68       13.60     10.88 o 
  -2 -14   6       70.44       73.87     14.05 o 
  -1 -14   6        0.45       -8.16      9.52 o 
   0 -14   6      122.12      116.15     13.60 o 
   1 -14   6      592.93      566.55     19.87 o 
   2 -14   6       47.76       50.71      9.45 o 
   3 -14   6       70.20       73.87     10.56 o 
   4 -14   6       22.45       12.63      8.31 o 
   5 -14   6        2.81        3.17     11.78 o 
  -4 -13   6       79.79       79.73     12.24 o 
  -3 -13   6      660.04      744.50     22.40 o 
  -2 -13   6      125.99      108.69     11.05 o 
  -1 -13   6       18.23        9.35      6.01 o 
   0 -13   6        6.44       15.62      8.28 o 
   1 -13   6       28.43       18.64      7.35 o 
   2 -13   6      240.19      243.42     25.38 o 
   3 -13   6      148.85      152.66     12.66 o 
   4 -13   6        0.36       -3.50      6.96 o 
   5 -13   6        1.55       -7.03      7.03 o 
   6 -13   6       48.23       61.18     14.50 o 
  -5 -12   6        3.68       12.80      7.73 o 
  -4 -12   6       35.46       47.38      8.65 o 
  -3 -12   6        0.48        2.61      6.64 o 
  -2 -12   6      200.84      189.41     12.63 o 
  -1 -12   6      289.13      289.48     11.57 o 
   0 -12   6      262.44      283.77     15.05 o 
   1 -12   6       64.72       73.11      7.39 o 
   2 -12   6      132.78      144.17     16.32 o 
   3 -12   6      460.02      468.66     27.19 o 
   4 -12   6      122.48      111.07     11.05 o 
   5 -12   6       85.90       93.53     16.77 o 
   6 -12   6       38.28       27.65     13.14 o 
   7 -12   6       20.70       18.13     13.60 o 
  -6 -11   6       24.52       23.82      7.84 o 
  -5 -11   6       50.77       40.90      8.45 o 
  -4 -11   6      142.97      135.05     11.05 o 
  -3 -11   6       55.03       41.90      7.99 o 
  -2 -11   6      164.57      142.95     14.47 o 
  -1 -11   6      638.36      650.81     15.08 o 
   0 -11   6        0.58        8.72      5.22 o 
   1 -11   6      700.66      651.93     15.09 o 
   2 -11   6     1020.67      992.74     21.63 o 
   3 -11   6      173.09      188.86     12.49 o 
   4 -11   6       16.08       21.62      7.35 o 
   5 -11   6      460.11      465.09     16.00 o 
   6 -11   6      175.54      184.68     10.98 o 
   7 -11   6        7.57       -4.08     10.88 o 
  -7 -10   6        9.12        4.46      7.03 o 
  -6 -10   6       18.07       17.53      7.29 o 
  -5 -10   6      641.34      640.42     19.20 o 
  -4 -10   6      463.13      420.27     15.52 o 
  -3 -10   6      114.09       96.42      9.28 o 
  -2 -10   6       27.93       29.92      5.58 o 
  -1 -10   6       70.22       61.55     10.40 o 
   0 -10   6       14.87       14.04      6.48 o 
   1 -10   6      143.51      142.40      6.74 o 
   2 -10   6     1109.35     1141.22     16.98 o 
   3 -10   6       10.57        8.09      6.39 o 
   4 -10   6       55.52       43.65      8.69 o 
   5 -10   6      337.75      358.83     12.56 o 
   6 -10   6      121.32      133.05      9.59 o 
   7 -10   6      143.22      136.55     12.49 o 
   8 -10   6        0.89       -6.80     10.88 o 
  -7  -9   6        6.53        6.58      6.64 o 
  -6  -9   6       25.06       35.37     11.56 o 
  -5  -9   6      120.13      131.82     12.46 o 
  -4  -9   6       27.08       19.52      6.19 o 
  -3  -9   6       66.22       65.81      7.67 o 
  -2  -9   6      789.90      818.21     14.60 o 
  -1  -9   6      387.37      369.63      8.87 o 
   0  -9   6       41.19       36.30      4.42 o 
   1  -9   6        7.86        6.16      3.70 o 
   2  -9   6     1261.41     1270.68     17.34 o 
   3  -9   6      557.10      533.26     11.67 o 
   4  -9   6      298.98      299.57     11.96 o 
   5  -9   6        0.46       -4.85      4.85 o 
   6  -9   6       77.53       92.18     13.07 o 
   7  -9   6      496.23      478.59     18.42 o 
   8  -9   6       75.48       58.50     10.42 o 
  -8  -8   6       86.38       82.34     28.55 o 
  -7  -8   6      204.25      226.43     12.63 o 
  -6  -8   6      239.65      231.00     12.16 o 
  -5  -8   6       35.49       32.78      6.88 o 
  -4  -8   6      939.07      929.27     19.86 o 
  -3  -8   6     2084.25     2096.10     25.36 o 
  -2  -8   6       88.01       85.60      4.64 o 
  -1  -8   6      144.35      141.08      7.26 o 
   0  -8   6       85.29       89.30      4.66 o 
   1  -8   6      135.24      113.59      7.73 o 
   2  -8   6        6.32        2.96      3.34 o 
   3  -8   6      358.93      329.21     14.75 o 
   4  -8   6       90.47       89.83      8.19 o 
   5  -8   6        1.88        0.92      5.03 o 
   6  -8   6      251.65      262.05     15.68 o 
   7  -8   6       52.22       45.09      9.29 o 
   8  -8   6      200.65      224.47     15.37 o 
  -8  -7   6      128.90      126.59     10.41 o 
  -7  -7   6      354.57      335.38     13.41 o 
  -6  -7   6      300.68      290.44     12.49 o 
  -5  -7   6       23.85       17.56      5.74 o 
  -4  -7   6      227.52      229.97      7.40 o 
  -3  -7   6      802.11      794.66     10.53 o 
  -2  -7   6      563.53      534.88      8.46 o 
  -1  -7   6     1366.28     1329.13     13.35 o 
   0  -7   6     1344.40     1364.59     13.64 o 
   1  -7   6       65.13       63.02      3.97 o 
   2  -7   6      175.21      181.18      7.23 o 
   3  -7   6       35.37       12.72      4.76 o 
   4  -7   6      376.30      409.83      8.98 o 
   5  -7   6      756.23      774.39     13.98 o 
   6  -7   6      152.96      149.99      9.33 o 
   7  -7   6        0.37        0.02      5.44 o 
   8  -7   6       16.20        9.73      8.17 o 
   9  -7   6       12.18       -9.06     11.33 o 
  -9  -6   6       45.53       39.91      7.81 o 
  -8  -6   6      112.30      122.57     17.22 o 
  -7  -6   6        1.55       -4.00      5.22 o 
  -6  -6   6      462.86      430.94     13.45 o 
  -5  -6   6      101.57      106.17      7.40 o 
  -4  -6   6      675.95      686.73     14.74 o 
  -3  -6   6      263.50      263.88      6.14 o 
  -2  -6   6        7.79        6.53      2.23 o 
  -1  -6   6       72.75       68.40      3.30 o 
   0  -6   6      945.02      972.66     10.67 o 
   1  -6   6     3193.60     3161.31     22.85 o 
   2  -6   6       13.62       26.47      3.38 o 
   3  -6   6      352.86      324.62      8.43 o 
   4  -6   6       30.33       25.51      3.83 o 
   5  -6   6        1.09       -0.41      3.48 o 
   6  -6   6      105.11      107.70      6.32 o 
   7  -6   6      300.68      317.39     11.60 o 
   8  -6   6      598.68      598.89     17.95 o 
   9  -6   6       50.55       54.38     14.50 o 
  -9  -5   6      146.65      137.22     10.24 o 
  -8  -5   6       54.88       62.34      7.53 o 
  -7  -5   6        1.12        0.71      5.10 o 
  -6  -5   6     1042.05     1011.84     15.52 o 
  -5  -5   6      712.38      698.16     10.42 o 
  -4  -5   6        1.00        3.69      2.53 o 
  -3  -5   6     2375.37     2379.66     18.71 o 
  -2  -5   6      543.20      563.90      7.53 o 
  -1  -5   6      151.87      152.83      4.15 o 
   0  -5   6      145.39      146.12      4.37 o 
   1  -5   6     1062.71     1030.90     10.91 o 
   2  -5   6      580.69      582.61      8.14 o 
   3  -5   6      589.68      553.43     10.28 o 
   4  -5   6      574.61      550.00      9.53 o 
   5  -5   6      175.60      172.72      6.21 o 
   6  -5   6       35.77       37.57      4.89 o 
   7  -5   6      461.85      464.36     12.71 o 
   8  -5   6      108.20      105.03     12.91 o 
   9  -5   6       40.38       16.32     12.24 o 
  -9  -4   6        6.21        7.09      5.74 o 
  -8  -4   6      203.50      190.72     10.24 o 
  -7  -4   6      724.87      714.29     15.54 o 
  -6  -4   6      285.01      304.97      7.95 o 
  -5  -4   6     1347.75     1333.02     13.31 o 
  -4  -4   6       38.60       38.91      2.90 o 
  -3  -4   6     1531.02     1500.74     13.91 o 
  -2  -4   6     2180.74     2329.73     16.86 o 
  -1  -4   6      457.75      432.24      5.61 o 
   0  -4   6      975.19      964.02      8.58 o 
   1  -4   6       27.66       31.23      2.90 o 
   2  -4   6      183.54      180.34      6.19 o 
   3  -4   6     1884.18     1843.64     22.37 o 
   4  -4   6      768.00      767.31     11.53 o 
   5  -4   6       25.52       22.54      3.67 o 
   6  -4   6        3.06       -3.74      3.74 o 
   7  -4   6        5.40       -4.72      5.93 o 
   8  -4   6        5.44       11.33     10.88 o 
   9  -4   6       95.03      118.74     17.67 o 
  -9  -3   6       19.50       18.13      8.16 o 
  -8  -3   6       89.78       80.22      9.52 o 
  -7  -3   6      165.79      183.23      8.46 o 
  -6  -3   6      725.37      732.76     10.49 o 
  -5  -3   6       40.79       34.11      3.68 o 
  -4  -3   6     1472.52     1508.44     13.19 o 
  -3  -3   6       72.25       80.75      2.75 o 
  -2  -3   6      752.37      895.12      9.28 o 
  -1  -3   6     1456.44     1366.60     11.62 o 
   0  -3   6      512.19      488.61      6.06 o 
   1  -3   6       59.42       63.46      2.95 o 
   2  -3   6     1041.97     1090.10     11.84 o 
   3  -3   6       16.80       12.59      2.63 o 
   4  -3   6       34.15       37.56      3.89 o 
   5  -3   6     1305.03     1281.00     15.73 o 
   6  -3   6     2482.34     2531.71     28.65 o 
   7  -3   6       42.45       38.57      6.13 o 
   8  -3   6        0.62       -7.25      9.97 o 
   9  -3   6       26.16       18.58     12.24 o 
 -10  -2   6      272.24      256.47     11.05 o 
  -9  -2   6       93.33       78.87     10.88 o 
  -8  -2   6      470.67      467.24     18.35 o 
  -7  -2   6       26.79       33.68      4.51 o 
  -6  -2   6       16.08       21.97      4.01 o 
  -5  -2   6      897.32      888.77      9.83 o 
  -4  -2   6       57.43       59.18      2.50 o 
  -3  -2   6      142.36      162.95      3.51 o 
  -2  -2   6     1375.30     1524.42     10.98 o 
  -1  -2   6       26.69       20.78      2.06 o 
   0  -2   6       49.30       59.90      3.84 o 
   1  -2   6      865.63      785.58      7.69 o 
   2  -2   6    10586.33    10756.69     75.89 o 
   3  -2   6      198.48      202.33      7.21 o 
   4  -2   6      275.45      285.09      7.71 o 
   5  -2   6      888.72      921.79     14.07 o 
   6  -2   6      127.27      111.51      7.44 o 
   7  -2   6       31.61       31.62      5.92 o 
   8  -2   6       11.59       14.50     11.33 o 
   9  -2   6        0.14       -4.99     10.42 o 
 -10  -1   6       15.13        4.96     33.54 o 
  -9  -1   6      383.60      397.22     11.08 o 
  -8  -1   6      293.74      281.90      9.35 o 
  -7  -1   6       12.39       14.77      3.89 o 
  -6  -1   6        7.38       22.62      2.65 o 
  -5  -1   6      416.57      440.84      9.57 o 
  -4  -1   6       73.02       66.78      8.70 o 
  -3  -1   6      160.78      127.52     10.73 o 
  -2  -1   6       15.05        2.68      2.35 o 
  -1  -1   6      600.44      651.60      7.69 o 
   0  -1   6        1.06        2.51      2.20 o 
   1  -1   6      450.50      408.11      5.95 o 
   2  -1   6     3713.17     3730.68     27.36 o 
   3  -1   6      237.27      234.58      7.47 o 
   4  -1   6       91.21       77.43      4.82 o 
   5  -1   6        1.61       -3.43      3.43 o 
   6  -1   6      434.52      430.19     12.31 o 
   7  -1   6      248.77      264.90     11.16 o 
   8  -1   6      176.87      210.74     20.39 o 
   9  -1   6       33.36       48.49     14.50 o 
 -10   0   6        7.82        7.07      9.52 o 
  -9   0   6       80.45      101.46      9.23 o 
  -8   0   6       91.09       87.55      9.59 o 
  -7   0   6      806.70      831.29     10.27 o 
  -6   0   6     2634.88     2628.14     82.03 o 
  -5   0   6       12.58       10.08      6.86 o 
  -4   0   6        0.63       10.42      7.25 o 
  -3   0   6      149.44      118.29     14.05 o 
  -2   0   6      614.10      588.33      6.98 o 
  -1   0   6      169.40      144.30      5.07 o 
   0   0   6       40.85       36.48      3.22 o 
   1   0   6      300.26      292.20      5.24 o 
   2   0   6     3356.60     3512.54     22.72 o 
   3   0   6      815.18      761.69     11.07 o 
   4   0   6      305.77      290.07      7.89 o 
   5   0   6       16.68       12.80      4.01 o 
   6   0   6        0.78       -3.76      4.45 o 
   7   0   6        5.82        5.54      5.74 o 
   8   0   6        1.56       -4.08     10.42 o 
 -10   1   6       79.76       81.93     21.98 o 
  -9   1   6      152.59      149.41     12.46 o 
  -8   1   6      470.22      450.32     10.29 o 
  -7   1   6      590.49      597.24      7.32 o 
  -6   1   6      205.43      188.70     15.67 o 
  -5   1   6      601.55      629.95     30.36 o 
  -4   1   6      210.71      217.08     17.22 o 
  -3   1   6      196.37      208.47     15.41 o 
  -2   1   6       22.79       27.88      2.51 o 
  -1   1   6     2176.23     2046.15     15.61 o 
   0   1   6      353.32      325.86      5.42 o 
   1   1   6        0.83       -2.70      2.70 o 
   2   1   6     2698.82     2809.47     26.34 o 
   3   1   6       64.72       57.86      4.16 o 
   4   1   6       28.09       20.64      6.48 o 
   5   1   6      218.33      237.69     11.91 o 
   6   1   6      151.73      159.65      8.49 o 
   7   1   6        9.86        3.06      5.04 o 
   8   1   6       36.25       31.17     18.13 o 
 -10   2   6        3.51        3.26     24.93 o 
  -9   2   6       41.73       40.74      7.17 o 
  -8   2   6        7.11        8.19      3.29 o 
  -7   2   6        2.64        1.20      2.16 o 
  -6   2   6      879.11      916.82     39.88 o 
  -5   2   6      717.82      712.88     31.72 o 
  -4   2   6     1481.93     1436.61     30.92 o 
  -3   2   6        8.91        4.93      1.74 o 
  -2   2   6     1358.20     1389.73     10.58 o 
  -1   2   6      110.46       87.73      2.98 o 
   0   2   6      278.16      279.34      8.73 o 
   1   2   6      884.31      832.13     11.39 o 
   2   2   6      109.68      115.23      6.53 o 
   3   2   6      216.89      212.00      7.28 o 
   4   2   6       35.14       30.96      4.59 o 
   5   2   6      313.27      310.52     11.51 o 
   6   2   6      445.00      446.24     14.17 o 
   7   2   6       97.97      114.23     11.52 o 
   8   2   6       95.28      106.84     11.86 o 
 -10   3   6       55.68       41.78      9.21 o 
  -9   3   6      308.16      278.16     10.17 o 
  -8   3   6      322.68      340.66     12.26 o 
  -7   3   6      635.07      592.02      8.52 o 
  -6   3   6      274.35      276.43      4.83 o 
  -5   3   6       22.53       24.94      2.09 o 
  -4   3   6      365.86      368.12      5.13 o 
  -3   3   6     2367.65     2269.80     16.76 o 
  -2   3   6      467.73      431.05      6.69 o 
  -1   3   6       33.99       42.75      2.94 o 
   0   3   6      161.98      169.29      5.26 o 
   1   3   6     1651.33     1625.04     21.26 o 
   2   3   6      202.54      204.94      7.35 o 
   3   3   6       38.04       45.69      4.50 o 
   4   3   6      703.65      724.26     13.37 o 
   5   3   6      124.35      112.03      8.46 o 
   6   3   6       32.21       34.92      8.49 o 
   7   3   6      590.46      592.56     20.51 o 
   8   3   6       63.51       65.51     11.05 o 
 -10   4   6      162.62      167.94      9.16 o 
  -9   4   6       86.40       80.76      6.27 o 
  -8   4   6        1.15        2.79      4.00 o 
  -7   4   6      347.90      355.51      8.23 o 
  -6   4   6      521.93      523.06      7.09 o 
  -5   4   6     1644.08     1624.06     16.92 o 
  -4   4   6       86.68       93.54      3.95 o 
  -3   4   6     2115.51     2053.75     15.87 o 
  -2   4   6     1849.63     1941.83     14.29 o 
  -1   4   6      222.86      204.69      4.31 o 
   0   4   6     1944.54     1960.73     33.69 o 
   1   4   6       63.79       67.77      4.87 o 
   2   4   6      227.88      239.19      7.08 o 
   3   4   6      979.58     1023.24     15.40 o 
   4   4   6      246.96      270.13      9.09 o 
   5   4   6        1.95        1.10      5.40 o 
   6   4   6      327.27      344.58     16.16 o 
   7   4   6        9.48        4.56     10.20 o 
  -9   5   6       39.98       56.52      6.24 o 
  -8   5   6       32.53       40.14      5.42 o 
  -7   5   6      441.23      441.84      9.24 o 
  -6   5   6      542.11      533.44     11.51 o 
  -5   5   6      939.47      900.34     10.05 o 
  -4   5   6      468.36      446.10      7.84 o 
  -3   5   6        1.09       -2.23      2.23 o 
  -2   5   6       16.83       23.03      2.64 o 
  -1   5   6     1897.67     1840.83     14.31 o 
   0   5   6     1161.69     1219.12     15.00 o 
   1   5   6       22.70       20.48      4.09 o 
   2   5   6        0.89        0.27      3.00 o 
   3   5   6      367.42      353.85      9.69 o 
   4   5   6      148.92      155.67      9.18 o 
   5   5   6      207.52      204.23     15.18 o 
   6   5   6      143.47      139.34     12.66 o 
   7   5   6        2.02        1.36     10.88 o 
  -9   6   6       12.92       14.40      9.52 o 
  -8   6   6      231.31      239.22     18.58 o 
  -7   6   6       31.50       38.46      5.45 o 
  -6   6   6        6.26        6.29      3.15 o 
  -5   6   6       70.79       62.56      4.28 o 
  -4   6   6      759.45      763.95      9.84 o 
  -3   6   6        2.71        3.50      2.42 o 
  -2   6   6       14.75       13.11      2.75 o 
  -1   6   6       92.62       90.79      4.81 o 
   0   6   6        2.11        3.11      2.95 o 
   1   6   6      846.38      844.68     14.24 o 
   2   6   6     2659.10     2719.52     26.22 o 
   3   6   6       58.04       60.59      5.66 o 
   4   6   6       13.56       17.61      7.67 o 
   5   6   6      110.41      105.93     11.22 o 
   6   6   6       22.49       19.94      8.65 o 
  -9   7   6      203.99      193.94     10.25 o 
  -8   7   6      127.36      125.27      8.49 o 
  -7   7   6       74.58       62.36      6.73 o 
  -6   7   6      331.33      315.11      9.65 o 
  -5   7   6       71.81       54.57      5.36 o 
  -4   7   6       54.22       52.39      4.55 o 
  -3   7   6      547.73      537.50     11.56 o 
  -2   7   6      565.79      566.93      9.30 o 
  -1   7   6      747.50      703.62     13.85 o 
   0   7   6       25.39       28.66      4.19 o 
   1   7   6      160.86      157.53      7.33 o 
   2   7   6      178.03      196.50     12.96 o 
   3   7   6      241.54      268.78     11.60 o 
   4   7   6      223.47      214.51     18.81 o 
   5   7   6       13.73       -7.53      7.53 o 
   6   7   6        0.81       -6.57      8.01 o 
  -8   8   6       88.59       81.10     11.10 o 
  -7   8   6       87.37      105.60      8.33 o 
  -6   8   6       98.26      117.73      8.08 o 
  -5   8   6        1.90       -2.39      6.45 o 
  -4   8   6       98.98       94.01     12.48 o 
  -3   8   6      571.74      556.85     21.59 o 
  -2   8   6       29.81       29.78      7.88 o 
  -1   8   6      197.36      197.44     13.34 o 
   0   8   6       62.53       69.56      5.63 o 
   1   8   6      137.76      133.15      8.89 o 
   2   8   6      728.78      767.86     17.36 o 
   3   8   6       32.92       30.83      8.31 o 
   4   8   6       63.00       59.44     18.35 o 
   5   8   6        2.53       -7.53      7.53 o 
  -8   9   6        3.26       -2.83      5.92 o 
  -7   9   6      218.13      222.08     21.98 o 
  -6   9   6      123.88      139.89      9.92 o 
  -5   9   6       16.43        4.23     11.47 o 
  -4   9   6       30.33       32.91      5.99 o 
  -3   9   6        4.17        2.14      4.83 o 
  -2   9   6       40.98       43.04      6.17 o 
  -1   9   6      195.13      189.02     17.90 o 
   0   9   6      271.48      298.59     11.69 o 
   1   9   6        6.73       11.83      5.88 o 
   2   9   6      221.17      194.06     13.37 o 
   3   9   6       38.63       32.86      9.29 o 
   4   9   6       29.29       30.82      9.45 o 
  -7  10   6        5.96        4.08      6.41 o 
  -6  10   6        1.48        5.27      7.93 o 
  -5  10   6      761.98      771.68     20.39 o 
  -4  10   6       92.10      119.84     10.09 o 
  -3  10   6       20.39       25.25      7.53 o 
  -2  10   6      300.87      264.53     13.77 o 
  -1  10   6      593.78      568.91     41.01 o 
   0  10   6       50.55       48.15      8.97 o 
   1  10   6      240.22      238.45     31.27 o 
   2  10   6      286.32      287.54     15.86 o 
   3  10   6      358.73      320.15     17.14 o 
   4  10   6        9.99       20.39     13.14 o 
  -6  11   6       35.34       42.78      8.49 o 
  -5  11   6       21.88       15.96      8.16 o 
  -4  11   6        8.84        1.34      9.97 o 
  -3  11   6       28.63       16.15      8.16 o 
  -2  11   6      412.92      396.51     16.50 o 
  -1  11   6       26.54       34.22      8.65 o 
   0  11   6        1.93       -0.64      7.67 o 
   1  11   6      344.37      342.05     17.30 o 
   2  11   6      207.70      146.84     19.49 o 
  -5  12   6        0.23        0.51      9.06 o 
  -4  12   6        0.77       15.83      7.85 o 
  -3  12   6      351.04      357.51     23.34 o 
  -2  12   6      326.09      304.85     15.84 o 
  -1  12   6        0.54        3.17      7.69 o 
   0  12   6       88.25       96.19     13.14 o 
   1  12   6        3.92       -8.61     11.78 o 
   0 -15   7      164.07      178.56     19.49 o 
   1 -15   7       34.63       21.30     11.78 o 
   2 -15   7        0.90       -9.97     10.65 o 
  -3 -14   7       51.28       54.84     13.14 o 
  -2 -14   7       35.73       52.76      9.45 o 
  -1 -14   7      374.50      379.33     24.02 o 
   0 -14   7      195.36      208.02     19.94 o 
   1 -14   7       22.24       20.39      8.33 o 
   2 -14   7      101.31       81.06     10.58 o 
   3 -14   7        1.95       -5.79     11.33 o 
   4 -14   7      163.13      192.42     14.74 o 
  -4 -13   7       75.27       53.88      9.74 o 
  -3 -13   7      244.62      289.82     17.22 o 
  -2 -13   7      118.74      100.45     17.22 o 
  -1 -13   7       97.37      101.40     10.58 o 
   0 -13   7      200.05      176.56     10.55 o 
   1 -13   7       28.65       23.46      7.67 o 
   2 -13   7       27.41       21.84     12.69 o 
   3 -13   7        2.87       -7.70      7.70 o 
   4 -13   7      249.35      250.69     21.75 o 
   5 -13   7       13.05       22.16      8.77 o 
  -5 -12   7        7.19       13.81      7.48 o 
  -4 -12   7      359.66      424.89     17.09 o 
  -3 -12   7       27.05       34.67      8.31 o 
  -2 -12   7      449.80      410.35     20.17 o 
  -1 -12   7       98.77      105.33      8.35 o 
   0 -12   7      139.76      138.23      8.89 o 
   1 -12   7      134.83      127.77      8.89 o 
   2 -12   7      348.42      353.04     21.75 o 
   3 -12   7      269.33      270.02     14.41 o 
   4 -12   7       10.46        3.73     15.41 o 
   5 -12   7        0.58       -2.49      7.29 o 
   6 -12   7        4.79       -0.45     11.33 o 
  -6 -11   7        8.68        0.23      6.75 o 
  -5 -11   7        3.84        6.74      6.64 o 
  -4 -11   7      177.53      174.48     12.16 o 
  -3 -11   7       87.38      109.50     10.19 o 
  -2 -11   7     1131.73     1033.28     23.37 o 
  -1 -11   7      184.04      206.14     10.02 o 
   0 -11   7      205.44      208.15     14.28 o 
   1 -11   7        1.14        0.82      4.92 o 
   2 -11   7        0.27        0.95      5.13 o 
   3 -11   7      167.70      173.84     12.33 o 
   4 -11   7      109.14      104.10     13.82 o 
   5 -11   7       23.52       35.56      8.49 o 
   6 -11   7       39.99       41.20      9.28 o 
   7 -11   7       15.61       22.66     12.69 o 
  -7 -10   7      355.53      374.34     22.21 o 
  -6 -10   7      235.62      220.69     13.03 o 
  -5 -10   7      233.89      264.37     13.55 o 
  -4 -10   7        1.02       -1.85      5.77 o 
  -3 -10   7        7.39        8.59      6.06 o 
  -2 -10   7        8.68        7.82      4.78 o 
  -1 -10   7        0.62        3.50      4.70 o 
   0 -10   7      949.76      945.21     16.35 o 
   1 -10   7      313.51      309.00     10.35 o 
   2 -10   7        2.65        6.98      5.05 o 
   3 -10   7      183.70      185.78     32.18 o 
   4 -10   7      128.40      136.18     11.05 o 
   5 -10   7      164.78      176.31     12.66 o 
   6 -10   7      257.81      277.15     14.90 o 
   7 -10   7      133.08      136.87     17.67 o 
  -7  -9   7      111.44      110.64     18.35 o 
  -6  -9   7       85.49       96.01     21.98 o 
  -5  -9   7       97.29       81.61      8.63 o 
  -4  -9   7      788.74      783.19     19.22 o 
  -3  -9   7       72.50       65.21      7.85 o 
  -2  -9   7      140.27      137.51      7.31 o 
  -1  -9   7        0.75       -1.01      4.14 o 
   0  -9   7      167.76      188.98     13.32 o 
   1  -9   7      310.41      305.75      8.40 o 
   2  -9   7      225.16      220.69     10.24 o 
   3  -9   7      170.12      154.22      7.61 o 
   4  -9   7      117.37      110.10     10.09 o 
   5  -9   7       24.73       41.21      8.13 o 
   6  -9   7      468.97      494.65     14.74 o 
   7  -9   7       11.85        0.00     10.88 o 
   8  -9   7       12.33       14.05     12.69 o 
  -8  -8   7       47.93       33.64      7.85 o 
  -7  -8   7      237.74      245.55     14.96 o 
  -6  -8   7       43.94       42.66      7.21 o 
  -5  -8   7       60.27       55.04      7.35 o 
  -4  -8   7        1.85       -5.22      5.22 o 
  -3  -8   7     1322.12     1324.97     18.90 o 
  -2  -8   7      932.58      912.08     13.39 o 
  -1  -8   7      160.08      152.17      5.67 o 
   0  -8   7       32.05       33.72      3.88 o 
   1  -8   7        1.39        5.88      3.58 o 
   2  -8   7      765.70      783.64     11.80 o 
   3  -8   7      227.40      238.40      8.33 o 
   4  -8   7       68.99       76.15     10.20 o 
   5  -8   7       19.22       23.74      6.01 o 
   6  -8   7        1.12       -2.71      5.38 o 
   7  -8   7      130.44      143.14     10.01 o 
  -8  -7   7      260.47      267.20     12.77 o 
  -7  -7   7      354.31      369.91     13.59 o 
  -6  -7   7      446.36      439.44     14.09 o 
  -5  -7   7      141.50      152.21     20.85 o 
  -4  -7   7        4.09        2.83      3.93 o 
  -3  -7   7      267.80      288.48      6.88 o 
  -2  -7   7     1582.72     1621.88     15.80 o 
  -1  -7   7      235.67      226.49      6.28 o 
   0  -7   7      458.00      466.14      8.00 o 
   1  -7   7      159.20      153.89      5.57 o 
   2  -7   7       59.36       50.89      4.24 o 
   3  -7   7       20.80       15.37      3.79 o 
   4  -7   7      252.57      251.87      8.70 o 
   5  -7   7      226.64      222.90     15.45 o 
   6  -7   7        1.80        3.55      4.79 o 
   7  -7   7       23.16       31.03      6.87 o 
   8  -7   7      497.98      554.26     28.55 o 
  -9  -6   7        1.42       -3.17      7.70 o 
  -8  -6   7        0.42        4.44      5.55 o 
  -7  -6   7       14.93       13.80      5.74 o 
  -6  -6   7      595.30      576.63     21.98 o 
  -5  -6   7        3.54        3.49      3.82 o 
  -4  -6   7      336.30      340.76      6.85 o 
  -3  -6   7     2666.03     2704.53     21.58 o 
  -2  -6   7     1035.36     1050.65     12.86 o 
  -1  -6   7      521.54      517.84      7.06 o 
   0  -6   7      437.02      395.40      7.11 o 
   1  -6   7      931.76      969.34     15.77 o 
   2  -6   7       97.50       87.97      4.29 o 
   3  -6   7        9.47       15.37      3.50 o 
   4  -6   7      326.05      309.71     14.04 o 
   5  -6   7      531.31      531.07     10.78 o 
   6  -6   7      229.50      250.16     12.14 o 
   7  -6   7      298.70      297.46     12.44 o 
   8  -6   7       23.94       20.85     12.24 o 
  -9  -5   7        0.43       -5.42      5.42 o 
  -8  -5   7        0.31       -2.48      4.77 o 
  -7  -5   7        2.37        5.89      4.81 o 
  -6  -5   7      210.48      213.79      7.76 o 
  -5  -5   7      700.92      677.02     14.76 o 
  -4  -5   7     1430.48     1400.07     14.22 o 
  -3  -5   7      290.72      316.56      6.61 o 
  -2  -5   7       47.21       41.56      2.98 o 
  -1  -5   7        1.28        2.62      2.21 o 
   0  -5   7      181.18      161.30      4.36 o 
   1  -5   7      222.50      219.71      5.70 o 
   2  -5   7      362.67      343.07      6.75 o 
   3  -5   7       46.68       44.66      4.03 o 
   4  -5   7      395.37      388.48      9.62 o 
   5  -5   7       44.82       41.93      5.25 o 
   6  -5   7      709.03      740.70     13.17 o 
   7  -5   7      182.76      171.05     12.49 o 
   8  -5   7       33.99       12.24     11.78 o 
  -9  -4   7        4.10        4.52      5.10 o 
  -8  -4   7      165.08      167.79      9.28 o 
  -7  -4   7       51.99       56.74      6.57 o 
  -6  -4   7       17.48       22.37      3.65 o 
  -5  -4   7      123.58      130.95      4.98 o 
  -4  -4   7     1223.58     1264.03     18.47 o 
  -3  -4   7      231.12      206.99      5.66 o 
  -2  -4   7      402.86      393.68      5.82 o 
  -1  -4   7       30.63       23.73      2.20 o 
   0  -4   7      888.18      906.60      8.40 o 
   1  -4   7     1724.04     1708.37     14.99 o 
   2  -4   7     1724.37     1618.75     15.59 o 
   3  -4   7      755.76      757.25     10.77 o 
   4  -4   7        9.75        6.80      2.84 o 
   5  -4   7      109.18      111.77      6.48 o 
   6  -4   7      128.75      114.71      7.46 o 
   7  -4   7        1.36        4.50      7.16 o 
   8  -4   7       63.80       76.14     15.41 o 
  -9  -3   7       21.85       29.37      5.74 o 
  -8  -3   7      194.05      181.27     16.09 o 
  -7  -3   7      135.27      116.98      7.20 o 
  -6  -3   7      140.88      152.92      4.89 o 
  -5  -3   7     1142.56     1158.87     11.03 o 
  -4  -3   7       19.15       20.14      2.32 o 
  -3  -3   7     1251.18     1324.32     11.94 o 
  -2  -3   7     2631.91     2532.15     20.19 o 
  -1  -3   7      181.69      182.85      6.01 o 
   0  -3   7       25.41       27.24      2.74 o 
   1  -3   7      150.72      167.39      5.61 o 
   2  -3   7       23.46       17.07      3.12 o 
   3  -3   7      165.04      159.37      7.09 o 
   4  -3   7     1496.25     1457.18     31.39 o 
   5  -3   7        1.74       -2.16      4.28 o 
   6  -3   7       21.90       22.57      5.38 o 
   7  -3   7      134.52      113.52      8.33 o 
   8  -3   7        1.26       -5.89     10.42 o 
  -9  -2   7        0.51       -8.16     15.64 o 
  -8  -2   7       28.87       23.33      6.08 o 
  -7  -2   7      623.78      577.65     11.38 o 
  -6  -2   7     1398.12     1415.20     13.95 o 
  -5  -2   7      314.24      323.16      4.87 o 
  -4  -2   7       65.51       60.96      2.65 o 
  -3  -2   7      665.39      747.49      7.44 o 
  -2  -2   7      384.96      377.90      5.17 o 
  -1  -2   7        1.07        4.52      2.01 o 
   0  -2   7     1584.82     1537.23     11.87 o 
   1  -2   7       81.40       69.34      4.40 o 
   2  -2   7      309.12      302.02      6.60 o 
   3  -2   7     1146.21     1134.77     14.34 o 
   4  -2   7      768.36      743.16     12.17 o 
   5  -2   7     2812.99     2799.47     32.18 o 
   6  -2   7      375.29      394.49     12.15 o 
   7  -2   7       18.40       22.40      5.74 o 
   8  -2   7      177.40      177.65     19.49 o 
 -10  -1   7      283.34      250.50     21.53 o 
  -9  -1   7       95.60      102.48      8.97 o 
  -8  -1   7       10.84        9.48      3.15 o 
  -7  -1   7      168.51      164.21      6.50 o 
  -6  -1   7        6.98        9.75      8.22 o 
  -5  -1   7       52.04       49.33      9.31 o 
  -4  -1   7      549.79      535.40     20.12 o 
  -3  -1   7      853.79      877.56     10.09 o 
  -2  -1   7       16.68       25.16      2.43 o 
  -1  -1   7        7.13        5.73      1.85 o 
   0  -1   7     1179.64     1136.40     10.53 o 
   1  -1   7       72.82       86.14      3.72 o 
   2  -1   7      324.96      326.09      6.74 o 
   3  -1   7      758.13      755.40     11.33 o 
   4  -1   7       90.17       80.70      5.14 o 
   5  -1   7     1264.62     1213.61     19.06 o 
   6  -1   7     1073.41     1072.24     18.92 o 
   7  -1   7      507.00      513.44     24.56 o 
   8  -1   7        0.31        5.89     11.33 o 
 -10   0   7        8.70        1.36      5.65 o 
  -9   0   7       24.24       38.28      6.43 o 
  -8   0   7     1015.27      949.64     14.45 o 
  -7   0   7      625.32      567.04     13.59 o 
  -6   0   7      135.98      117.56     13.05 o 
  -5   0   7       21.33        8.88      6.79 o 
  -4   0   7      601.37      581.00     26.74 o 
  -3   0   7      157.77      164.04      4.58 o 
  -2   0   7     1015.27     1022.06     10.67 o 
  -1   0   7       13.66        9.79      2.04 o 
   0   0   7       69.25       61.38      3.78 o 
   1   0   7      171.57      195.19      6.39 o 
   2   0   7     2293.91     2254.66     18.00 o 
   3   0   7      615.94      623.27      8.60 o 
   4   0   7       79.56       79.54      4.62 o 
   5   0   7     1300.45     1276.52     18.04 o 
   6   0   7       38.09       34.85      6.61 o 
   7   0   7       54.93       45.97      9.29 o 
   8   0   7      389.24      421.48     25.83 o 
 -10   1   7       40.69       44.29     21.53 o 
  -9   1   7      133.35      171.31     28.55 o 
  -8   1   7     1147.32     1038.08     22.66 o 
  -7   1   7     2046.11     1921.91     51.66 o 
  -6   1   7        1.15       -4.58      9.74 o 
  -5   1   7       22.06       27.65      9.97 o 
  -4   1   7       64.71       50.31     10.42 o 
  -3   1   7        0.60        1.62      1.89 o 
  -2   1   7     2656.26     2594.70     22.07 o 
  -1   1   7       47.23       36.87      2.55 o 
   0   1   7       89.03       89.48      3.48 o 
   1   1   7       34.88       20.48      3.45 o 
   2   1   7      164.94      165.49      7.84 o 
   3   1   7      174.36      184.04     10.52 o 
   4   1   7      251.29      259.83      7.82 o 
   5   1   7       14.84       17.00      5.63 o 
   6   1   7       13.34       11.61      5.16 o 
   7   1   7       48.49       48.28     10.73 o 
   8   1   7      323.17      291.41     23.57 o 
 -10   2   7       15.76       22.37     18.13 o 
  -9   2   7        2.60        8.00      9.36 o 
  -8   2   7       12.39       20.41      4.38 o 
  -7   2   7      454.99      461.94     23.68 o 
  -6   2   7     1330.24     1302.04     48.95 o 
  -5   2   7      880.55      912.29     36.71 o 
  -4   2   7       49.17       45.78      4.13 o 
  -3   2   7     1187.43     1153.94     10.28 o 
  -2   2   7      472.52      464.75      7.03 o 
  -1   2   7       23.82       15.54      2.83 o 
   0   2   7     1045.75     1006.27     10.97 o 
   1   2   7     1849.27     1935.54     19.76 o 
   2   2   7      487.67      451.25     11.16 o 
   3   2   7      194.50      186.54      7.10 o 
   4   2   7      315.02      325.46     10.35 o 
   5   2   7       20.81       17.81     10.65 o 
   6   2   7      415.70      408.07     16.82 o 
   7   2   7      405.66      404.25     14.74 o 
   8   2   7       15.00       12.69      8.97 o 
 -10   3   7      401.62      430.47     23.09 o 
  -9   3   7       32.02       41.98      7.65 o 
  -8   3   7        2.69        6.05      3.87 o 
  -7   3   7     1029.36      999.61     14.18 o 
  -6   3   7      142.98      130.30      6.80 o 
  -5   3   7        5.35        4.44      1.87 o 
  -4   3   7      671.47      645.49      7.15 o 
  -3   3   7      705.94      720.14      8.39 o 
  -2   3   7      107.97      107.79      3.97 o 
  -1   3   7        9.06       10.49      4.19 o 
   0   3   7      364.28      319.72      6.72 o 
   1   3   7        8.27       10.45      3.60 o 
   2   3   7      116.18      131.02      6.50 o 
   3   3   7      523.52      532.99     14.32 o 
   4   3   7        1.09        0.95      3.82 o 
   5   3   7      152.70      150.31     11.86 o 
   6   3   7      469.04      446.92     17.95 o 
   7   3   7        0.42        3.40      8.33 o 
  -9   4   7       25.08       34.86      4.72 o 
  -8   4   7       56.42       70.08      6.58 o 
  -7   4   7      137.30      129.05      5.40 o 
  -6   4   7       17.40       19.45      2.48 o 
  -5   4   7       49.55       49.59      2.90 o 
  -4   4   7      654.32      647.49      7.95 o 
  -3   4   7      261.63      270.37      5.23 o 
  -2   4   7      910.37      922.62      9.06 o 
  -1   4   7      565.23      551.80     10.99 o 
   0   4   7        7.09        3.53      3.33 o 
   1   4   7     1102.58     1191.37     15.62 o 
   2   4   7      285.71      284.13      8.94 o 
   3   4   7       53.48       46.43      4.68 o 
   4   4   7        1.78       -2.98      6.36 o 
   5   4   7       16.52        2.09      8.16 o 
   6   4   7      331.50      334.34     16.65 o 
   7   4   7       50.69       52.18     10.41 o 
  -9   5   7       34.34       43.60      6.12 o 
  -8   5   7      636.08      637.43     13.41 o 
  -7   5   7      217.50      238.16      7.05 o 
  -6   5   7      446.98      426.78      9.08 o 
  -5   5   7       48.15       51.39      3.92 o 
  -4   5   7      227.63      240.06      5.77 o 
  -3   5   7      161.40      158.67      5.03 o 
  -2   5   7     1137.23     1132.09     10.86 o 
  -1   5   7       46.81       46.84      4.35 o 
   0   5   7      173.04      161.73      7.93 o 
   1   5   7      153.74      169.96      7.36 o 
   2   5   7      207.57      189.51     14.76 o 
   3   5   7       35.44       42.86      6.56 o 
   4   5   7      500.82      501.89     17.78 o 
   5   5   7      319.84      322.71     16.02 o 
   6   5   7       76.40       90.49     11.52 o 
  -9   6   7      101.25      101.98     13.14 o 
  -8   6   7      106.55       88.66      7.03 o 
  -7   6   7       98.47       96.78      7.48 o 
  -6   6   7      953.63      967.00     12.99 o 
  -5   6   7       15.95       21.51      3.52 o 
  -4   6   7      564.56      533.13     11.17 o 
  -3   6   7       13.99        9.09      3.54 o 
  -2   6   7      233.25      236.93      7.40 o 
  -1   6   7       64.22       65.14      8.96 o 
   0   6   7      554.44      548.00     15.29 o 
   1   6   7      630.75      616.12     14.37 o 
   2   6   7      197.35      221.64     10.46 o 
   3   6   7      627.74      634.01     19.87 o 
   4   6   7      321.35      331.74     16.18 o 
   5   6   7       10.15        9.96      8.17 o 
   6   6   7       77.02       89.42     11.86 o 
  -9   7   7        2.30       -0.65      5.10 o 
  -8   7   7       10.11        5.00      4.96 o 
  -7   7   7       12.25        8.14      4.96 o 
  -6   7   7      791.42      725.44     16.12 o 
  -5   7   7      167.04      173.77     11.05 o 
  -4   7   7      200.55      191.81     11.94 o 
  -3   7   7      195.81      177.75     13.15 o 
  -2   7   7      144.26      131.58      6.91 o 
  -1   7   7       35.04       40.43      4.55 o 
   0   7   7      619.73      630.63     14.39 o 
   1   7   7      465.73      476.43     13.34 o 
   2   7   7        1.33       -0.30      5.58 o 
   3   7   7       53.60       50.72      7.58 o 
   4   7   7        1.73       12.50      8.17 o 
   5   7   7        0.66       -2.31      7.85 o 
  -8   8   7      369.94      377.62     12.98 o 
  -7   8   7      399.34      417.58     23.11 o 
  -6   8   7      144.72      135.34      9.13 o 
  -5   8   7       12.75        5.37      9.09 o 
  -4   8   7      275.40      274.59     11.98 o 
  -3   8   7       16.84       21.08      5.22 o 
  -2   8   7        3.45        6.21      4.45 o 
  -1   8   7        1.45        3.20      6.39 o 
   0   8   7       12.66        5.19      5.40 o 
   1   8   7      393.01      396.92     13.17 o 
   2   8   7     2803.12     2858.61     39.46 o 
   3   8   7      921.70      879.66     34.44 o 
   4   8   7        9.49       -2.56      7.85 o 
   5   8   7       90.83       93.90     12.45 o 
  -7   9   7       27.16       46.95      8.84 o 
  -6   9   7        8.30       -2.04      5.77 o 
  -5   9   7      282.07      262.82     12.66 o 
  -4   9   7       15.28       21.16      9.06 o 
  -3   9   7        1.09        3.31      6.24 o 
  -2   9   7      889.62      872.74     21.63 o 
  -1   9   7      147.51      141.87     11.37 o 
   0   9   7        0.60       -6.87      7.93 o 
   1   9   7       35.95       47.23     10.65 o 
   2   9   7       26.37       15.83      8.26 o 
   3   9   7       20.92       10.79      8.63 o 
   4   9   7       57.23       49.95     10.90 o 
  -7  10   7       16.50       26.15      8.16 o 
  -6  10   7       46.79       45.43      7.99 o 
  -5  10   7      131.18      144.34     10.90 o 
  -4  10   7        9.86        9.29      9.74 o 
  -3  10   7       84.06       87.27      9.61 o 
  -2  10   7      420.93      415.18     33.54 o 
  -1  10   7       40.30       49.42      9.13 o 
   0  10   7       77.75       86.47     10.88 o 
   1  10   7       40.13       49.19     10.65 o 
   2  10   7       89.20       60.28     15.86 o 
   3  10   7       17.23        5.44     12.69 o 
  -6  11   7        3.90        1.36      9.97 o 
  -5  11   7        0.41        3.23      7.21 o 
  -4  11   7      183.38      165.86     12.33 o 
  -3  11   7      229.96      245.88     14.26 o 
  -2  11   7       12.21       -5.31      7.25 o 
  -1  11   7        5.25        4.81      7.85 o 
   0  11   7      338.09      317.37     28.55 o 
   1  11   7       61.26       57.56     15.41 o 
  -4  12   7      199.97      207.57     19.49 o 
  -3  12   7       77.25       85.15     10.73 o 
  -2  12   7      224.86      245.37     15.37 o 
  -1  12   7      106.46      120.17     12.66 o 
   1 -15   8        1.65       11.78     11.33 o 
  -2 -14   8      205.03      214.79     14.58 o 
  -1 -14   8      599.93      606.15     22.43 o 
   0 -14   8        0.38       -1.81      9.97 o 
   1 -14   8       55.38       59.82     13.60 o 
   2 -14   8        1.17       -7.08      7.08 o 
   3 -14   8       30.35       44.41      9.77 o 
   4 -14   8      125.20      139.60     13.46 o 
  -4 -13   8       12.72       19.03      7.81 o 
  -3 -13   8       70.46       68.87      9.92 o 
  -2 -13   8       12.69       12.16     14.50 o 
  -1 -13   8      140.56      138.69     21.75 o 
   0 -13   8        5.21        9.06      7.35 o 
   1 -13   8        1.70       -0.80      6.88 o 
   2 -13   8       98.45      104.06     16.32 o 
   3 -13   8      204.64      166.92     24.02 o 
   4 -13   8        2.73       -1.09      7.53 o 
   5 -13   8      168.71      207.61     15.18 o 
  -5 -12   8       14.62       14.30      7.51 o 
  -4 -12   8       96.75       75.63      9.55 o 
  -3 -12   8       77.00       86.69      9.68 o 
  -2 -12   8       22.77       41.92     16.54 o 
  -1 -12   8       32.06       30.13      7.67 o 
   0 -12   8       53.83       56.68      8.12 o 
   1 -12   8      444.86      454.34     13.78 o 
   2 -12   8      163.47      183.73     36.71 o 
   3 -12   8       24.27       27.27     12.46 o 
   4 -12   8       18.20       19.93     16.77 o 
   5 -12   8        1.19       -3.96      7.35 o 
   6 -12   8       13.86       19.49     13.14 o 
  -6 -11   8        0.44        5.04     12.01 o 
  -5 -11   8        4.85        8.74      8.61 o 
  -4 -11   8      284.59      246.59     13.55 o 
  -3 -11   8      162.99      174.36     11.84 o 
  -2 -11   8       26.01       34.74      7.35 o 
  -1 -11   8      133.38      122.02      8.28 o 
   0 -11   8        3.07       -4.79      4.79 o 
   1 -11   8       56.52       58.04      6.89 o 
   2 -11   8      718.77      703.29     16.22 o 
   3 -11   8     1707.66     1723.85     46.23 o 
   4 -11   8      131.50      134.18     11.69 o 
   5 -11   8       44.53       63.45     16.32 o 
   6 -11   8        0.71        2.04      8.84 o 
  -6 -10   8       48.82       60.20      8.49 o 
  -5 -10   8        0.55        1.07      5.87 o 
  -4 -10   8       11.49       12.40      6.31 o 
  -3 -10   8       82.84       55.67      7.85 o 
  -2 -10   8       50.50       53.25      8.38 o 
  -1 -10   8      278.40      296.76     10.72 o 
   0 -10   8      270.89      275.49     10.37 o 
   1 -10   8        0.14        2.37      5.69 o 
   2 -10   8      365.80      405.34     18.01 o 
   3 -10   8      554.84      526.49     28.32 o 
   4 -10   8       82.98       85.81      9.93 o 
   5 -10   8      176.81      182.13     19.26 o 
   6 -10   8        0.53        1.42      7.48 o 
   7 -10   8       43.01       54.84     14.96 o 
  -7  -9   8      148.78      167.16     12.01 o 
  -6  -9   8      105.70      101.31      9.42 o 
  -5  -9   8      338.14      336.92     20.85 o 
  -4  -9   8       39.39       41.55      7.16 o 
  -3  -9   8      582.65      562.39     16.16 o 
  -2  -9   8      359.89      358.57     10.71 o 
  -1  -9   8     1960.17     1936.55     29.64 o 
   0  -9   8        0.92       -0.84      4.36 o 
   1  -9   8      411.33      421.79     13.87 o 
   2  -9   8      149.67      153.12      7.89 o 
   3  -9   8       27.74       33.57      6.35 o 
   4  -9   8       37.31       29.17      9.97 o 
   5  -9   8      449.59      478.88     17.62 o 
   6  -9   8       15.79       23.87      8.17 o 
   7  -9   8        9.37        4.08     11.33 o 
  -8  -8   8       41.85       43.96     10.42 o 
  -7  -8   8       14.47       27.63     10.20 o 
  -6  -8   8      178.49      176.60     10.70 o 
  -5  -8   8      467.37      491.53     14.88 o 
  -4  -8   8        1.02       -2.06      4.90 o 
  -3  -8   8      186.32      173.17     18.58 o 
  -2  -8   8      206.34      202.96      8.70 o 
  -1  -8   8      464.66      430.95      9.32 o 
   0  -8   8      344.86      324.25      7.54 o 
   1  -8   8      777.98      764.12     15.50 o 
   2  -8   8      146.33      132.42      6.09 o 
   3  -8   8        5.93        8.71      4.37 o 
   4  -8   8      433.70      444.78     25.65 o 
   5  -8   8       25.60       21.72      7.67 o 
   6  -8   8       97.13       98.38     10.58 o 
   7  -8   8      624.22      664.67     21.47 o 
   8  -8   8       55.30       22.21     13.60 o 
  -8  -7   8      104.47      116.12      9.60 o 
  -7  -7   8      105.47      107.57     13.60 o 
  -6  -7   8       17.95       17.73      5.66 o 
  -5  -7   8      102.58       91.61      7.85 o 
  -4  -7   8       41.55       55.04     13.60 o 
  -3  -7   8     2599.35     2592.11     24.53 o 
  -2  -7   8     1055.81     1118.75     12.37 o 
  -1  -7   8      463.07      454.33      8.97 o 
   0  -7   8      173.68      168.85      6.22 o 
   1  -7   8        2.30        0.99      2.96 o 
   2  -7   8       83.61       91.62      7.37 o 
   3  -7   8      797.82      793.38     15.81 o 
   4  -7   8       79.92       79.08      8.45 o 
   5  -7   8       85.54       77.75     17.14 o 
   6  -7   8        0.73        0.30     11.10 o 
   7  -7   8      312.80      310.27     41.92 o 
   8  -7   8       55.83       80.67     16.32 o 
  -8  -6   8       15.99       25.76      6.06 o 
  -7  -6   8      405.37      415.10     34.67 o 
  -6  -6   8        1.64        3.27      4.64 o 
  -5  -6   8      107.19      102.45      6.10 o 
  -4  -6   8        1.76        1.04      3.48 o 
  -3  -6   8      862.91      875.20     10.47 o 
  -2  -6   8      328.39      325.93      6.72 o 
  -1  -6   8     1739.33     1714.37     14.05 o 
   0  -6   8       31.85       31.51      3.13 o 
   1  -6   8      298.91      307.16      6.88 o 
   2  -6   8        4.37        1.49      2.94 o 
   3  -6   8       47.97       41.87      4.32 o 
   4  -6   8      590.55      621.21     13.08 o 
   5  -6   8      206.06      215.98     14.26 o 
   6  -6   8       47.61       50.97      8.81 o 
   7  -6   8       16.17        8.91      7.85 o 
   8  -6   8       73.94       90.64     17.22 o 
  -9  -5   8        1.11        6.10     13.60 o 
  -8  -5   8       35.58       26.76      5.74 o 
  -7  -5   8       18.74       19.30      5.66 o 
  -6  -5   8      460.67      459.99     10.36 o 
  -5  -5   8      584.53      563.59     10.46 o 
  -4  -5   8        5.03        2.42      3.00 o 
  -3  -5   8      318.42      329.96      6.71 o 
  -2  -5   8       19.87       18.40      2.66 o 
  -1  -5   8     1403.92     1399.50     13.11 o 
   0  -5   8      504.61      498.04      7.19 o 
   1  -5   8      430.59      427.61      7.59 o 
   2  -5   8       79.22       75.99      4.19 o 
   3  -5   8      152.00      152.80      6.23 o 
   4  -5   8       33.04       29.69      5.55 o 
   5  -5   8      573.37      569.17     14.19 o 
   6  -5   8       97.40       94.15      7.98 o 
   7  -5   8       16.85       15.64      7.69 o 
   8  -5   8        0.30       16.77     12.24 o 
  -9  -4   8      198.85      207.24     10.24 o 
  -8  -4   8      100.48       87.11      7.03 o 
  -7  -4   8       16.87       18.16      4.77 o 
  -6  -4   8        0.50       -1.50      3.26 o 
  -5  -4   8      285.12      299.44      6.17 o 
  -4  -4   8      146.52      142.62     10.11 o 
  -3  -4   8      712.68      734.98      8.85 o 
  -2  -4   8      584.80      577.59      8.30 o 
  -1  -4   8       97.97      109.76      4.05 o 
   0  -4   8       52.21       66.96      4.04 o 
   1  -4   8     1694.00     1621.92     14.93 o 
   2  -4   8      397.43      386.94      7.14 o 
   3  -4   8        2.80       -3.17      3.17 o 
   4  -4   8       12.42       15.92      4.31 o 
   5  -4   8        0.40       -5.69      5.69 o 
   6  -4   8      117.71      101.88      7.89 o 
   7  -4   8      260.46      263.46     14.73 o 
   8  -4   8      172.31      171.76     19.94 o 
  -9  -3   8       88.37      103.33      7.48 o 
  -8  -3   8        2.97       -3.85     10.52 o 
  -7  -3   8      168.76      164.04      6.29 o 
  -6  -3   8      482.33      473.60      6.95 o 
  -5  -3   8       68.43       63.60      3.15 o 
  -4  -3   8       39.75       40.76      2.67 o 
  -3  -3   8     1702.41     1593.08     13.94 o 
  -2  -3   8        1.52        5.50      2.14 o 
  -1  -3   8       33.69       38.33      2.80 o 
   0  -3   8     1038.91     1080.52     10.90 o 
   1  -3   8      245.28      247.73      6.51 o 
   2  -3   8      544.79      564.72      9.12 o 
   3  -3   8     1906.74     1896.87     20.56 o 
   4  -3   8      141.48      133.27      8.30 o 
   5  -3   8       51.92       49.11      6.03 o 
   6  -3   8       18.57       20.69      5.58 o 
   7  -3   8      135.78      126.09     13.37 o 
   8  -3   8       92.90       65.26     14.96 o 
  -9  -2   8       15.46        8.79      9.46 o 
  -8  -2   8        0.38       -3.03      4.41 o 
  -7  -2   8      972.28      960.56     20.05 o 
  -6  -2   8       29.73       35.13      3.74 o 
  -5  -2   8       98.11      101.97     12.19 o 
  -4  -2   8       10.84       17.62      3.08 o 
  -3  -2   8       13.47       16.39      2.16 o 
  -2  -2   8      520.20      560.71      6.96 o 
  -1  -2   8     2705.47     2711.40     20.40 o 
   0  -2   8      159.88      189.03      4.72 o 
   1  -2   8       71.70       68.90      4.04 o 
   2  -2   8     1151.86     1137.99     14.18 o 
   3  -2   8     1350.09     1316.76     16.23 o 
   4  -2   8      381.71      393.92      9.56 o 
   5  -2   8      206.14      194.93      9.26 o 
   6  -2   8        0.52       -3.81      4.64 o 
   7  -2   8        0.13        0.93      7.21 o 
   8  -2   8      143.63      134.15     18.58 o 
  -9  -1   8        7.03       26.29     21.30 o 
  -8  -1   8       17.28       23.30      5.89 o 
  -7  -1   8      390.26      389.75     34.44 o 
  -6  -1   8       24.40       26.09      8.97 o 
  -5  -1   8      244.51      238.83     16.39 o 
  -4  -1   8      699.24      708.75     23.29 o 
  -3  -1   8     1172.94     1204.74     10.06 o 
  -2  -1   8      649.59      641.42      7.70 o 
  -1  -1   8     2684.27     2592.74     19.48 o 
   0  -1   8      516.83      537.89      7.32 o 
   1  -1   8      590.10      586.71      8.85 o 
   2  -1   8      729.71      726.37      9.88 o 
   3  -1   8       22.75       11.98      3.67 o 
   4  -1   8        4.62       -1.05      3.45 o 
   5  -1   8      648.44      648.38     14.04 o 
   6  -1   8       22.33       25.78      6.43 o 
   7  -1   8       94.64       88.64     11.22 o 
   8  -1   8        3.05       15.86     12.69 o 
  -9   0   8      477.04      485.38     42.60 o 
  -8   0   8      183.06      206.88      9.83 o 
  -7   0   8       64.40       78.86     19.94 o 
  -6   0   8      364.36      370.02     19.87 o 
  -5   0   8      494.29      457.56     20.20 o 
  -4   0   8      260.63      257.87     19.03 o 
  -3   0   8        3.23        2.87      2.00 o 
  -2   0   8      246.28      260.93      5.78 o 
  -1   0   8       72.61       68.67      3.33 o 
   0   0   8        2.31        6.30      2.87 o 
   1   0   8     2294.46     2237.07     21.97 o 
   2   0   8      179.59      188.36      6.08 o 
   3   0   8       30.95       30.33      3.43 o 
   4   0   8       61.82       59.28      4.74 o 
   5   0   8      110.11      105.23      8.16 o 
   6   0   8      183.99      173.01     22.89 o 
   7   0   8      683.10      695.29     22.11 o 
   8   0   8       68.84       65.71     15.86 o 
  -9   1   8      573.11      622.24     46.23 o 
  -8   1   8       13.04       17.67     14.96 o 
  -7   1   8      282.34      241.10     28.55 o 
  -6   1   8        3.47        0.26      7.28 o 
  -5   1   8       15.00       29.46     10.42 o 
  -4   1   8     1226.45     1253.55     41.69 o 
  -3   1   8      711.64      647.19      8.26 o 
  -2   1   8      487.85      493.15      8.96 o 
  -1   1   8       36.92       44.89      4.06 o 
   0   1   8      535.19      531.91      8.01 o 
   1   1   8       76.90       67.07      4.63 o 
   2   1   8       99.89      100.23      5.95 o 
   3   1   8      319.83      325.09      8.24 o 
   4   1   8       35.14       32.88      4.42 o 
   5   1   8      151.56      151.70      9.59 o 
   6   1   8        0.48       -4.96      5.65 o 
   7   1   8      492.81      517.76     21.30 o 
  -9   2   8        4.38        1.89     16.32 o 
  -8   2   8       22.85       43.51     17.67 o 
  -7   2   8      718.18      740.08     44.41 o 
  -6   2   8      656.51      674.36     34.44 o 
  -5   2   8       87.85       63.90     12.69 o 
  -4   2   8       44.87       47.68      3.17 o 
  -3   2   8      459.09      428.26      7.06 o 
  -2   2   8      136.62      140.64      4.84 o 
  -1   2   8     1570.96     1555.33     14.03 o 
   0   2   8       97.60      118.89      4.31 o 
   1   2   8      206.34      185.80      7.02 o 
   2   2   8        1.13        2.72      4.45 o 
   3   2   8      721.86      739.31     15.51 o 
   4   2   8      253.82      253.47     12.82 o 
   5   2   8       41.29       41.93      7.06 o 
   6   2   8      159.24      154.33     10.54 o 
   7   2   8        9.82        6.40      9.52 o 
  -9   3   8      171.99      155.31     19.03 o 
  -8   3   8       28.18       18.29      3.74 o 
  -6   3   8      341.48      340.81     25.83 o 
  -5   3   8     1361.80     1323.23     58.46 o 
  -4   3   8      664.60      658.24     12.99 o 
  -3   3   8       77.55       78.99      4.12 o 
  -2   3   8      133.56      132.56      4.35 o 
  -1   3   8     1465.51     1462.28     15.82 o 
   0   3   8       19.39       18.91      4.43 o 
   1   3   8       18.74       22.55      4.19 o 
   2   3   8      132.86      135.73      6.91 o 
   3   3   8       11.27        6.88      5.30 o 
   4   3   8      216.71      234.46     11.50 o 
   5   3   8      273.98      317.68     15.69 o 
   6   3   8        0.35       -0.68      7.69 o 
   7   3   8        4.10       -2.14      6.89 o 
  -9   4   8       11.31       22.90      9.06 o 
  -8   4   8       20.14       20.41      4.49 o 
  -7   4   8       90.10       87.77      5.45 o 
  -6   4   8       10.48        6.83      2.91 o 
  -5   4   8      411.83      406.96      6.63 o 
  -4   4   8      287.07      279.87      6.07 o 
  -3   4   8     1025.10     1057.34     13.29 o 
  -2   4   8      327.91      312.41      6.55 o 
  -1   4   8       10.65       14.14      3.48 o 
   0   4   8      393.56      412.47     10.72 o 
   1   4   8     1113.66     1104.87     18.59 o 
   2   4   8      244.89      236.76     10.20 o 
   3   4   8        0.26       11.35      5.67 o 
   4   4   8      121.39      125.69      9.07 o 
   5   4   8        1.93       -6.49      7.53 o 
   6   4   8        1.73        1.13      8.01 o 
  -9   5   8      223.27      206.21     13.14 o 
  -8   5   8       32.15       33.19      6.80 o 
  -7   5   8        1.47        7.99      3.31 o 
  -6   5   8      278.45      290.64      7.05 o 
  -5   5   8       88.99       78.82      4.50 o 
  -4   5   8       11.64       12.45      3.14 o 
  -3   5   8     3171.44     3137.72     31.29 o 
  -2   5   8      190.65      179.15      7.46 o 
  -1   5   8        0.36       -3.04      6.98 o 
   0   5   8       12.52       17.62      6.42 o 
   1   5   8      210.01      197.01      9.42 o 
   2   5   8       30.56       37.16      6.18 o 
   3   5   8      647.47      660.70     24.98 o 
   4   5   8      334.79      353.74     24.02 o 
   5   5   8      152.72      144.21     13.14 o 
   6   5   8       18.50       18.35      8.97 o 
  -9   6   8        4.44       13.16      4.90 o 
  -8   6   8        3.33       20.21     10.65 o 
  -7   6   8      640.37      654.90     14.24 o 
  -6   6   8        0.40       -3.54      3.54 o 
  -5   6   8       47.13       45.12      4.86 o 
  -4   6   8      361.20      322.79      8.00 o 
  -3   6   8       92.99       92.33      6.54 o 
  -2   6   8       12.30        8.12      3.86 o 
  -1   6   8      622.98      632.29     30.14 o 
   0   6   8      301.58      273.22     10.20 o 
   1   6   8       22.78       15.26      5.67 o 
   2   6   8      217.21      201.97     10.46 o 
   3   6   8       92.16       98.15      8.72 o 
   4   6   8      103.19       84.96     11.05 o 
   5   6   8       74.26       70.80     11.05 o 
  -8   7   8       16.47       13.37      5.45 o 
  -7   7   8      179.23      206.31      9.77 o 
  -6   7   8       45.18       57.19      5.87 o 
  -5   7   8       82.26       92.15      7.09 o 
  -4   7   8       17.24       24.48      5.66 o 
  -3   7   8       86.88       88.27      7.77 o 
  -2   7   8       77.43       75.26     10.65 o 
  -1   7   8      749.43      707.71     18.59 o 
   0   7   8       25.56       28.33      7.35 o 
   1   7   8      504.19      492.14     14.04 o 
   2   7   8      234.24      231.02     11.67 o 
   3   7   8        8.31        7.42      6.35 o 
   4   7   8        4.78        7.23     12.92 o 
   5   7   8      197.69      222.05     16.18 o 
  -8   8   8       86.76      112.35      8.77 o 
  -7   8   8       18.37       20.16      7.02 o 
  -6   8   8       70.46       61.64      7.37 o 
  -5   8   8      573.59      565.69     34.90 o 
  -4   8   8       55.56       49.68      7.53 o 
  -3   8   8      115.77      103.39      9.29 o 
  -2   8   8      122.26      125.91     10.58 o 
  -1   8   8        7.74        7.48      6.73 o 
   0   8   8       15.84       16.88      8.84 o 
   1   8   8       38.51       37.36      8.65 o 
   2   8   8       35.47       18.13     11.78 o 
   3   8   8       34.66       50.76     14.05 o 
   4   8   8       12.54        9.52     13.14 o 
  -7   9   8      208.34      230.32     14.05 o 
  -6   9   8       74.38       72.00      8.49 o 
  -5   9   8        0.34        0.72      6.24 o 
  -4   9   8        4.78       -1.59      6.57 o 
  -3   9   8      481.99      483.92     16.66 o 
  -2   9   8      514.71      517.83     17.63 o 
  -1   9   8        0.16       -2.56      6.88 o 
   0   9   8        0.90        2.91      7.53 o 
   1   9   8      103.12      104.25     11.52 o 
   2   9   8       10.72       21.75      8.63 o 
   3   9   8      115.61      114.21     18.58 o 
  -6  10   8       33.71       35.17     15.41 o 
  -5  10   8       22.24       29.99      7.69 o 
  -4  10   8      117.31      121.68     10.88 o 
  -3  10   8       73.30       95.63     10.25 o 
  -2  10   8      235.49      195.81     15.41 o 
  -1  10   8      110.28      118.14     16.54 o 
   0  10   8        2.50       -1.76      7.48 o 
   1  10   8      281.16      289.28     16.34 o 
   2  10   8        2.99       -9.06     12.24 o 
  -4  11   8      121.41      110.29     11.20 o 
  -3  11   8       53.35       59.43      9.61 o 
  -2  11   8      123.52      109.03     11.54 o 
  -1  11   8      299.37      309.62     16.34 o 
   0  11   8        2.11        3.49      8.31 o 
  -2 -14   9       91.81       77.95     14.50 o 
  -1 -14   9        4.86       12.25      7.73 o 
   0 -14   9       68.49       73.87     14.05 o 
   1 -14   9        2.04        2.27     10.42 o 
   2 -14   9      127.89      116.47     16.77 o 
   3 -14   9      150.34      141.48     13.30 o 
  -3 -13   9      185.82      185.20     13.41 o 
  -2 -13   9      471.28      498.72     18.37 o 
  -1 -13   9        0.42       -6.42      6.42 o 
   0 -13   9        1.34        5.98      7.21 o 
   1 -13   9       23.58        6.34      9.97 o 
   2 -13   9      381.05      356.61     16.48 o 
   3 -13   9      449.01      477.99     38.98 o 
   4 -13   9      359.68      391.97     18.27 o 
  -4 -12   9      164.98      163.88     17.45 o 
  -3 -12   9        0.94       -2.23     13.37 o 
  -2 -12   9      206.14      213.58     13.45 o 
  -1 -12   9      368.37      358.27     15.66 o 
   0 -12   9      521.76      548.39     22.43 o 
   1 -12   9       72.60       77.04      7.93 o 
   2 -12   9       32.04       33.77      6.79 o 
   3 -12   9       46.41       57.91     14.05 o 
   4 -12   9        5.92       12.44     12.24 o 
   5 -12   9       26.48       36.71      9.61 o 
  -5 -11   9      107.74      100.78     10.38 o 
  -4 -11   9      311.13      328.69     16.77 o 
  -3 -11   9      209.64      229.49     22.21 o 
  -2 -11   9        3.44        0.52      6.06 o 
  -1 -11   9      121.72      115.04     17.67 o 
   0 -11   9      123.24      126.20      8.71 o 
   1 -11   9       52.46       54.51      6.95 o 
   2 -11   9        1.02       -4.42      5.29 o 
   3 -11   9      363.32      353.46     25.15 o 
   4 -11   9        2.64        9.20      7.61 o 
   5 -11   9        4.12        9.95      7.85 o 
   6 -11   9      136.46      131.44     30.36 o 
  -6 -10   9       65.04       54.84      8.58 o 
  -5 -10   9       62.59       59.83      9.74 o 
  -4 -10   9       22.04       32.70     10.42 o 
  -3 -10   9       60.57       50.55      7.67 o 
  -2 -10   9      705.98      688.47     18.73 o 
  -1 -10   9        8.31       11.82      8.38 o 
   0 -10   9       13.39       15.44      7.26 o 
   1 -10   9      150.42      150.24      8.89 o 
   2 -10   9       31.64       24.73      6.09 o 
   3 -10   9      488.53      490.06     27.65 o 
   4 -10   9       81.51       71.16      9.60 o 
   5 -10   9        4.70        5.07      7.48 o 
   6 -10   9       60.71       57.38      9.74 o 
  -7  -9   9      132.65      118.35     10.06 o 
  -6  -9   9      107.59      104.20      9.42 o 
  -5  -9   9      108.02       95.53      8.96 o 
  -4  -9   9      344.40      331.33     13.41 o 
  -3  -9   9       47.21       45.79      7.25 o 
  -2  -9   9       21.60       23.93      6.19 o 
  -1  -9   9     1427.89     1426.90     20.02 o 
   0  -9   9      316.74      303.63     14.85 o 
   1  -9   9       19.91       17.67      5.02 o 
   2  -9   9        2.91       -3.59      4.40 o 
   3  -9   9      480.88      520.10     14.13 o 
   4  -9   9      547.82      577.58     19.26 o 
   5  -9   9       32.49       34.86      8.49 o 
   6  -9   9        9.67       12.03      7.93 o 
   7  -9   9       12.61       13.14     12.24 o 
  -7  -8   9      382.09      362.41     14.19 o 
  -6  -8   9      256.46      277.06     12.31 o 
  -5  -8   9      218.10      208.32     11.56 o 
  -4  -8   9       79.51       89.16      8.01 o 
  -3  -8   9      180.33      178.73     10.24 o 
  -2  -8   9      302.84      284.23     10.95 o 
  -1  -8   9      408.68      406.97     10.54 o 
   0  -8   9      154.30      157.58     10.76 o 
   1  -8   9       11.90       13.11      6.35 o 
   2  -8   9        0.24       -4.13      4.18 o 
   3  -8   9       79.06       63.12      7.04 o 
   4  -8   9        0.28       -4.06      6.56 o 
   5  -8   9      196.07      201.96     13.30 o 
   6  -8   9      192.88      182.19     19.03 o 
   7  -8   9      306.17      310.22     16.66 o 
  -8  -7   9       11.83       15.15      6.06 o 
  -7  -7   9        7.99        5.88      9.74 o 
  -6  -7   9       12.84       12.02      5.42 o 
  -5  -7   9      387.80      379.10     12.49 o 
  -4  -7   9      214.37      228.83     10.42 o 
  -3  -7   9       27.85       25.83      5.74 o 
  -2  -7   9      209.71      207.10      6.91 o 
  -1  -7   9      818.94      801.47     11.91 o 
   0  -7   9        1.13       -3.42      3.42 o 
   1  -7   9      432.46      452.03      9.49 o 
   2  -7   9     1097.37     1101.36     16.92 o 
   3  -7   9       10.62        0.77      4.95 o 
   4  -7   9       20.48       21.04      5.14 o 
   5  -7   9      514.91      539.68     18.10 o 
   6  -7   9      492.41      510.42     18.58 o 
   7  -7   9        7.08       -3.80      7.48 o 
  -8  -6   9      229.57      239.40     10.88 o 
  -7  -6   9        0.48       -1.25      4.45 o 
  -6  -6   9        0.31        3.61      4.64 o 
  -5  -6   9     1148.46     1130.14     19.86 o 
  -4  -6   9        2.19        3.18      4.38 o 
  -3  -6   9     1064.80     1036.54     15.42 o 
  -2  -6   9     1919.85     1899.03     17.95 o 
  -1  -6   9      355.17      355.31      7.15 o 
   0  -6   9      591.21      590.11     12.94 o 
   1  -6   9       81.37       83.22      5.20 o 
   2  -6   9      527.60      536.99     10.16 o 
   3  -6   9       93.05       86.00      6.09 o 
   4  -6   9      170.06      153.21      9.93 o 
   5  -6   9      130.95      120.08     13.35 o 
   6  -6   9       29.76       38.19     12.92 o 
   7  -6   9      446.44      441.87     18.26 o 
  -8  -5   9        1.33       -2.91     10.88 o 
  -7  -5   9      149.30      143.47      8.17 o 
  -6  -5   9      641.61      629.19     13.77 o 
  -5  -5   9     1274.70     1242.60     16.21 o 
  -4  -5   9      901.90      894.87     13.24 o 
  -3  -5   9        1.22        1.78      3.12 o 
  -2  -5   9     1125.83     1131.38     11.77 o 
  -1  -5   9       57.68       56.29      3.61 o 
   0  -5   9      129.89      126.97      4.90 o 
   1  -5   9       74.21       77.55      4.34 o 
   2  -5   9      165.08      161.72      5.72 o 
   3  -5   9      491.38      514.98      9.87 o 
   4  -5   9      802.09      786.61     14.06 o 
   5  -5   9      204.33      186.08     14.06 o 
   6  -5   9        0.48        4.27      5.99 o 
   7  -5   9       69.53       76.90     10.70 o 
   8  -5   9       16.27       15.41     13.60 o 
  -9  -4   9       34.49       50.32      6.31 o 
  -8  -4   9       28.35       37.32      5.42 o 
  -7  -4   9      299.15      268.53      9.10 o 
  -6  -4   9     1205.37     1132.81     25.68 o 
  -5  -4   9       61.13       89.35      4.59 o 
  -4  -4   9      211.03      203.36      6.08 o 
  -3  -4   9       54.69       50.85      3.91 o 
  -2  -4   9       13.23       16.47      2.73 o 
  -1  -4   9     1925.62     1970.76     16.40 o 
   0  -4   9     1711.85     1702.46     15.39 o 
   1  -4   9      197.86      202.19      8.25 o 
   2  -4   9        1.37       -0.72      3.19 o 
   3  -4   9      201.15      210.17      8.74 o 
   4  -4   9       28.79       19.87      8.18 o 
   5  -4   9        3.14        1.61      5.48 o 
   6  -4   9      194.02      197.43     16.42 o 
   7  -4   9       82.72       68.99     10.58 o 
   8  -4   9       56.09       57.10     14.96 o 
  -9  -3   9       23.03       13.07      4.68 o 
  -8  -3   9       30.10       30.70     21.87 o 
  -7  -3   9      103.66      111.53      5.05 o 
  -6  -3   9        0.48        0.06      3.51 o 
  -5  -3   9     1685.57     1571.02     13.38 o 
  -4  -3   9      452.77      430.48      6.49 o 
  -3  -3   9       14.27       16.48      2.56 o 
  -2  -3   9        4.28       11.39      2.57 o 
  -1  -3   9      199.30      246.57      5.52 o 
   0  -3   9       81.47       72.66      3.52 o 
   1  -3   9      218.88      205.67      6.47 o 
   2  -3   9     1069.02     1048.31     12.86 o 
   3  -3   9     1603.06     1555.06     18.74 o 
   4  -3   9      195.79      183.90      9.62 o 
   5  -3   9        2.68        0.41      8.12 o 
   6  -3   9       63.79       50.39      9.13 o 
   7  -3   9      694.35      612.64     20.83 o 
   8  -3   9       52.89       43.05     14.50 o 
  -9  -2   9      320.19      292.53     13.76 o 
  -8  -2   9      608.57      607.74     26.49 o 
  -7  -2   9      229.97      216.30      7.02 o 
  -6  -2   9       37.59       30.09     10.31 o 
  -5  -2   9       46.80       24.75      8.63 o 
  -4  -2   9       19.76       25.48      2.65 o 
  -3  -2   9       74.60       81.88      3.37 o 
  -2  -2   9      617.18      584.54      7.57 o 
  -1  -2   9     1070.34     1119.79      9.61 o 
   0  -2   9      144.64      154.96      5.14 o 
   1  -2   9      380.41      371.20      7.70 o 
   2  -2   9      715.13      697.41     13.68 o 
   3  -2   9     2398.76     2343.55     23.93 o 
   4  -2   9       27.72       20.40      5.71 o 
   5  -2   9        1.98       -7.26      7.26 o 
   6  -2   9       31.83       34.38      8.63 o 
   7  -2   9      377.78      313.57     16.82 o 
  -9  -1   9        4.60       -7.25     19.49 o 
  -8  -1   9       61.63       91.09     23.57 o 
  -7  -1   9        3.26        1.81     14.05 o 
  -6  -1   9      158.83      155.82     15.13 o 
  -5  -1   9       18.23       11.33      8.84 o 
  -4  -1   9        7.57        0.86      6.62 o 
  -3  -1   9      632.51      636.87      7.30 o 
  -2  -1   9      419.48      382.29      5.83 o 
  -1  -1   9       40.67       34.89      2.78 o 
   0  -1   9      236.37      231.37      5.50 o 
   1  -1   9       83.13       81.38      5.28 o 
   2  -1   9       93.08       93.17      5.19 o 
   3  -1   9     1363.11     1342.86     17.58 o 
   4  -1   9      542.97      536.71     11.06 o 
   5  -1   9        6.40       -0.27      6.88 o 
   6  -1   9       29.68       22.25      8.31 o 
   7  -1   9     1125.36      980.14     26.59 o 
  -9   0   9      130.09      127.35     26.74 o 
  -8   0   9       34.71       46.68     19.03 o 
  -7   0   9      249.11      210.74     27.19 o 
  -6   0   9      240.71      268.99     18.13 o 
  -5   0   9      628.64      658.81     24.13 o 
  -4   0   9      119.52      132.29     12.19 o 
  -3   0   9        6.85        5.36      2.36 o 
  -2   0   9      238.21      249.50      5.55 o 
  -1   0   9      277.41      273.75      5.48 o 
   0   0   9     1489.89     1437.65     16.45 o 
   1   0   9        1.01       -0.28      3.48 o 
   2   0   9      160.04      158.16      7.19 o 
   3   0   9      729.84      729.66     23.94 o 
   4   0   9        1.43       -1.70      5.32 o 
   5   0   9      307.33      322.94     21.07 o 
   6   0   9      537.66      558.43     19.87 o 
   7   0   9        3.10        8.63     11.10 o 
  -9   1   9       41.26       66.17     20.39 o 
  -8   1   9        7.62       24.47     15.86 o 
  -7   1   9       53.16       70.25     19.03 o 
  -6   1   9      129.84      121.25     13.72 o 
  -5   1   9      698.86      678.89     33.08 o 
  -4   1   9     1437.70     1457.59     34.67 o 
  -3   1   9      227.34      233.22      5.81 o 
  -2   1   9       21.37       23.69      2.84 o 
  -1   1   9      776.77      786.61     10.66 o 
   0   1   9      149.71      145.11      5.99 o 
   1   1   9       64.99       64.25      4.98 o 
   2   1   9      524.70      560.55     11.32 o 
   3   1   9      597.20      629.13     13.34 o 
   4   1   9       79.12       93.50      7.82 o 
   5   1   9       74.84       88.68      8.63 o 
   6   1   9      250.33      253.94     31.27 o 
   7   1   9       73.75       49.57     10.41 o 
  -9   2   9        1.62       34.44     16.77 o 
  -8   2   9      498.27      521.18     40.33 o 
  -7   2   9      171.77      170.86     25.83 o 
  -6   2   9       21.56       25.83     11.78 o 
  -5   2   9     3163.90     3293.86     85.20 o 
  -4   2   9       19.30       19.54      2.66 o 
  -3   2   9       53.26       51.50      3.66 o 
  -2   2   9      641.18      609.51      8.93 o 
  -1   2   9       49.95       54.24      4.12 o 
   0   2   9      513.41      501.05      8.58 o 
   1   2   9       44.67       48.34      4.93 o 
   2   2   9      368.02      356.11      9.74 o 
   3   2   9      116.87      117.29      7.25 o 
   4   2   9      339.11      324.33     10.65 o 
   5   2   9      438.97      429.19     14.48 o 
   6   2   9       35.81       25.75      7.30 o 
   7   2   9      189.02      177.91     12.28 o 
  -9   3   9       40.54       65.71     20.39 o 
  -8   3   9       79.04       82.03     21.30 o 
  -6   3   9      259.55      279.62     24.93 o 
  -5   3   9       84.27       83.89      4.20 o 
  -4   3   9      507.46      506.94      9.45 o 
  -3   3   9      633.70      643.42      9.85 o 
  -2   3   9     1363.24     1324.53     13.08 o 
  -1   3   9        8.37        6.15      2.96 o 
   0   3   9       69.40       78.06      6.19 o 
   1   3   9      421.11      438.61     11.77 o 
   2   3   9       20.61       23.09      5.58 o 
   3   3   9      492.26      483.43     13.77 o 
   4   3   9      523.20      544.21     20.81 o 
   5   3   9       16.38       16.55      6.53 o 
   6   3   9       85.32       71.08      8.94 o 
  -9   4   9       32.50       49.09     11.78 o 
  -7   4   9       35.79       43.39      6.57 o 
  -6   4   9      988.81      958.51     31.08 o 
  -5   4   9      738.54      745.69     10.65 o 
  -4   4   9      179.10      197.12      6.64 o 
  -3   4   9      720.51      723.71     12.96 o 
  -2   4   9       16.64       13.09      9.29 o 
  -1   4   9      189.57      177.66     14.28 o 
   0   4   9      391.81      382.65     10.89 o 
   1   4   9      183.90      185.72     10.66 o 
   2   4   9       20.95       18.37      5.71 o 
   3   4   9        1.69        1.72      5.67 o 
   4   4   9      121.51      122.60      9.49 o 
   5   4   9        0.26        1.48      8.17 o 
   6   4   9       89.50      111.59     12.63 o 
  -8   5   9        9.26        6.34      6.34 o 
  -7   5   9      111.43      123.72      9.97 o 
  -6   5   9        0.42        4.53      3.25 o 
  -5   5   9      265.14      253.02      7.63 o 
  -4   5   9        0.90       -3.34      3.34 o 
  -3   5   9      164.86      166.87      9.72 o 
  -2   5   9        1.12        1.20      6.57 o 
  -1   5   9       60.59       67.20      9.52 o 
   0   5   9      310.90      277.87     21.98 o 
   1   5   9      140.43      135.66      9.58 o 
   2   5   9      470.64      483.40     25.35 o 
   3   5   9       57.29       70.99      7.93 o 
   4   5   9       14.58       13.60      8.33 o 
   5   5   9      198.27      185.26     26.74 o 
  -8   6   9       73.63       71.62      6.19 o 
  -7   6   9       24.11       33.27      7.48 o 
  -6   6   9       92.28       93.48      7.05 o 
  -5   6   9        4.44        2.75      5.66 o 
  -4   6   9        0.96        0.57      4.77 o 
  -3   6   9      219.97      217.32     10.90 o 
  -2   6   9      870.66      855.19     19.39 o 
  -1   6   9      496.66      501.98     18.13 o 
   0   6   9        0.89        1.07      6.06 o 
   1   6   9      377.48      351.10     26.51 o 
   2   6   9      397.06      376.45     46.23 o 
   3   6   9      292.56      298.59     12.82 o 
   4   6   9      170.16      162.94     25.83 o 
   5   6   9       22.75        3.33     11.10 o 
  -8   7   9      139.00      135.11      8.45 o 
  -7   7   9       87.11       97.21     10.42 o 
  -6   7   9      261.13      276.46     11.05 o 
  -5   7   9      138.48      133.99      8.97 o 
  -4   7   9     1037.92      980.27     33.31 o 
  -3   7   9        2.59        0.45      5.77 o 
  -2   7   9      501.62      500.64     16.18 o 
  -1   7   9      204.50      223.71     12.66 o 
   0   7   9       42.51       48.05      9.29 o 
   1   7   9       89.16       88.33     10.25 o 
   2   7   9       19.09       26.76      8.49 o 
   3   7   9        6.03       -6.34     11.33 o 
   4   7   9      532.80      578.74     30.36 o 
  -7   8   9       92.68       81.56      7.99 o 
  -6   8   9      167.36      189.47     10.73 o 
  -5   8   9       47.22       42.29      7.05 o 
  -4   8   9       38.69       36.26      7.37 o 
  -3   8   9       83.18       74.91     18.81 o 
  -2   8   9        0.37       10.42      6.73 o 
  -1   8   9       68.78       79.99      9.93 o 
   0   8   9      708.99      696.44     20.83 o 
   1   8   9       33.46       15.86      8.33 o 
   2   8   9       25.74       23.95      8.96 o 
   3   8   9     1158.27     1103.54     40.79 o 
  -6   9   9        0.37       -3.59      5.74 o 
  -5   9   9       58.81       63.12      8.49 o 
  -4   9   9      438.00      478.60     16.50 o 
  -3   9   9        8.35       15.55     14.05 o 
  -2   9   9       84.40       97.59     12.46 o 
  -1   9   9      122.65      119.60     11.35 o 
   0   9   9        4.32       13.22      7.85 o 
   1   9   9        0.34       -7.93      7.93 o 
   2   9   9      122.42      179.92     20.39 o 
  -5  10   9      153.50      175.84     17.67 o 
  -4  10   9      434.06      451.51     26.74 o 
  -3  10   9       13.15        1.13      9.29 o 
  -2  10   9       76.24       83.29     10.58 o 
  -1  10   9       65.21       83.35     10.88 o 
   0  10   9      163.72      145.00     13.30 o 
  -1 -14  10        0.53       -0.91      9.52 o 
   0 -14  10       26.63       26.29     11.78 o 
   1 -14  10       21.82       17.67     11.78 o 
   2 -14  10      101.14       96.08     15.86 o 
  -3 -13  10       40.92       67.46     17.67 o 
  -2 -13  10        7.14       -0.80      6.88 o 
  -1 -13  10       33.75       41.99      8.63 o 
   0 -13  10        0.65        6.07      8.16 o 
   1 -13  10        2.39       -2.27      9.52 o 
   2 -13  10      211.31      223.88     20.85 o 
   3 -13  10      192.76      177.62     18.35 o 
   4 -13  10        9.07        7.75      8.45 o 
  -4 -12  10        7.81        8.35      8.61 o 
  -3 -12  10        4.13       16.01      7.16 o 
  -2 -12  10      119.04      133.47     11.35 o 
  -1 -12  10      611.25      595.78     19.22 o 
   0 -12  10       80.03       75.93      9.55 o 
   1 -12  10        3.83       11.53      7.21 o 
   2 -12  10        0.38        0.25      6.96 o 
   3 -12  10        0.68        5.90     12.69 o 
   4 -12  10      243.03      220.02     15.20 o 
   5 -12  10      171.03      218.20     32.40 o 
  -5 -11  10       91.97       87.72      9.74 o 
  -4 -11  10        4.93        3.63     11.78 o 
  -3 -11  10        7.19        6.38      6.80 o 
  -2 -11  10       32.93       46.59      8.13 o 
  -1 -11  10      529.47      502.35     16.95 o 
   0 -11  10      138.38      117.61     10.56 o 
   1 -11  10      216.56      222.41     15.78 o 
   2 -11  10        1.84        5.32      5.71 o 
   3 -11  10      118.91      143.26     12.33 o 
   4 -11  10       53.65       57.58     16.99 o 
   5 -11  10        4.48        6.23      9.97 o 
  -6 -10  10      218.23      267.90     13.68 o 
  -5 -10  10        0.35        6.91      6.39 o 
  -4 -10  10       30.27       22.81      6.84 o 
  -3 -10  10      192.75      203.29     19.26 o 
  -2 -10  10       24.57       38.42     11.33 o 
  -1 -10  10       30.72       33.08      7.16 o 
   0 -10  10      749.80      723.99     26.06 o 
   1 -10  10     1042.25     1043.56     19.83 o 
   2 -10  10       29.17       23.81      6.09 o 
   3 -10  10       45.05       58.54     18.07 o 
   4 -10  10        0.28        1.74      7.29 o 
   5 -10  10       69.44       59.97      9.77 o 
   6 -10  10       18.01       16.91      8.77 o 
  -6  -9  10       26.20       26.05      6.64 o 
  -5  -9  10      203.02      221.61     11.94 o 
  -4  -9  10       94.24      102.63      8.96 o 
  -3  -9  10      363.79      344.68     13.41 o 
  -2  -9  10       90.88       88.58      8.49 o 
  -1  -9  10      379.14      380.81     19.94 o 
   0  -9  10       81.59       75.65      6.89 o 
   1  -9  10      254.87      255.13     10.54 o 
   2  -9  10      659.93      632.96     15.34 o 
   3  -9  10      372.15      377.45     21.78 o 
   4  -9  10        7.48       20.42      7.85 o 
   5  -9  10       47.69       42.69      9.28 o 
   6  -9  10       20.09       28.56      9.13 o 
  -7  -8  10       20.51       14.47      6.19 o 
  -6  -8  10      360.10      390.10     13.74 o 
  -5  -8  10       68.95       73.42      7.67 o 
  -4  -8  10        7.01        2.47      5.28 o 
  -3  -8  10      138.65      143.64     26.29 o 
  -2  -8  10      602.55      581.99     19.74 o 
  -1  -8  10      948.10      895.19     18.38 o 
   0  -8  10      169.67      177.07      9.42 o 
   1  -8  10       30.69       18.55      6.54 o 
   2  -8  10       30.91       45.08      5.79 o 
   3  -8  10       61.01       58.91     10.33 o 
   4  -8  10      277.52      296.45     14.74 o 
   5  -8  10      494.05      507.73     18.74 o 
   6  -8  10       40.25       34.26      9.13 o 
   7  -8  10       15.48       10.02      8.45 o 
  -7  -7  10        3.73        9.43      5.22 o 
  -6  -7  10      135.23      128.60      8.81 o 
  -5  -7  10     1086.53     1043.84     33.76 o 
  -4  -7  10       29.65       34.38      5.92 o 
  -3  -7  10       32.82       35.50      9.74 o 
  -2  -7  10        0.45       -5.64      9.56 o 
  -1  -7  10        0.42       -2.59      4.97 o 
   0  -7  10       50.81       51.83      7.05 o 
   1  -7  10       11.93        7.97      4.38 o 
   2  -7  10      139.48      124.43      7.26 o 
   3  -7  10       21.85       16.24      6.72 o 
   4  -7  10      254.68      268.66     10.38 o 
   5  -7  10      277.74      284.91     22.21 o 
   6  -7  10       91.15       90.07     11.05 o 
   7  -7  10       97.36       91.43     11.67 o 
  -8  -6  10      129.80      118.93      8.31 o 
  -7  -6  10       25.19       32.30      7.70 o 
  -6  -6  10      289.75      299.12     12.69 o 
  -5  -6  10      348.84      359.56     12.69 o 
  -4  -6  10     1091.81     1075.08     19.22 o 
  -3  -6  10      431.79      425.65     10.20 o 
  -2  -6  10      129.84      131.59      6.62 o 
  -1  -6  10       33.86       35.10      5.55 o 
   0  -6  10        1.32       -1.45      3.94 o 
   1  -6  10        1.12        4.90      4.05 o 
   2  -6  10      266.06      272.85      9.34 o 
   3  -6  10      273.25      274.30     14.85 o 
   4  -6  10      115.88      123.07      7.74 o 
   5  -6  10       15.11       10.70      6.17 o 
   6  -6  10        1.44        1.19      7.53 o 
   7  -6  10      253.30      251.59     16.50 o 
  -8  -5  10       16.15        4.29      4.77 o 
  -7  -5  10      419.55      395.37     11.35 o 
  -6  -5  10       10.85        7.91      6.34 o 
  -5  -5  10       19.34       22.14      3.91 o 
  -4  -5  10      201.42      206.64      7.13 o 
  -3  -5  10      456.62      453.60      9.66 o 
  -2  -5  10      218.47      227.65      6.66 o 
  -1  -5  10      113.47      110.98      6.71 o 
   0  -5  10       31.46       30.04      4.07 o 
   1  -5  10      352.68      340.57     10.34 o 
   2  -5  10      109.17      113.15      8.11 o 
   3  -5  10      572.88      570.91     12.01 o 
   4  -5  10       38.06       37.93      5.53 o 
   5  -5  10        6.85        4.35      5.79 o 
   6  -5  10       23.46       33.05      8.81 o 
   7  -5  10       26.49       27.87      9.29 o 
  -8  -4  10       36.66       32.56      4.90 o 
  -7  -4  10      444.10      441.83     29.00 o 
  -6  -4  10       70.69       59.49      5.80 o 
  -5  -4  10       73.05       73.69      4.33 o 
  -4  -4  10      362.67      360.61      8.10 o 
  -3  -4  10        2.59        4.09      2.59 o 
  -2  -4  10      662.94      652.80     13.75 o 
  -1  -4  10     1631.96     1624.88     14.84 o 
   0  -4  10       49.49       54.70      4.30 o 
   1  -4  10      109.17      108.04      5.58 o 
   2  -4  10      754.74      714.99     13.12 o 
   3  -4  10        6.81        0.94      4.67 o 
   4  -4  10       42.88       54.69      5.99 o 
   5  -4  10      148.24      144.44     11.84 o 
   6  -4  10       10.61        8.48      7.67 o 
   7  -4  10       10.80        5.14      8.17 o 
  -9  -3  10       13.67       22.21      7.25 o 
  -8  -3  10       20.94       22.66      6.80 o 
  -7  -3  10        5.09       -0.67      9.78 o 
  -6  -3  10      115.69      133.45      7.10 o 
  -5  -3  10      502.61      512.82      6.88 o 
  -4  -3  10       46.79       49.08      3.07 o 
  -3  -3  10       10.29       14.72      2.75 o 
  -2  -3  10      246.40      258.07      6.17 o 
  -1  -3  10      540.22      532.73      9.63 o 
   0  -3  10      421.46      431.89      7.07 o 
   1  -3  10     1219.84     1165.37     18.06 o 
   2  -3  10      241.54      235.59      8.31 o 
   3  -3  10      265.79      242.15     14.52 o 
   4  -3  10      116.00      109.06      7.19 o 
   5  -3  10       33.39       35.92      8.33 o 
   6  -3  10       18.57       11.26      7.85 o 
   7  -3  10      148.47      155.13     13.62 o 
  -9  -2  10      246.22      256.74     33.08 o 
  -8  -2  10        0.46        3.07      5.44 o 
  -7  -2  10        6.23      -12.69     17.22 o 
  -6  -2  10      257.74      243.15     19.15 o 
  -5  -2  10       99.05      106.74     12.74 o 
  -4  -2  10       47.64       57.12      2.95 o 
  -3  -2  10      478.87      483.35      6.35 o 
  -2  -2  10       45.27       45.64      3.65 o 
  -1  -2  10        8.79       10.77      2.70 o 
   0  -2  10      588.84      581.54      8.50 o 
   1  -2  10     1112.55     1074.11     13.47 o 
   2  -2  10      103.20      103.79      6.23 o 
   3  -2  10       47.83       42.22      4.99 o 
   4  -2  10      118.46      118.19      8.54 o 
   5  -2  10      110.16      123.50     11.54 o 
   6  -2  10      478.25      448.08     18.27 o 
   7  -2  10      296.09      278.21     16.66 o 
  -9  -1  10       18.11       21.75     22.66 o 
  -8  -1  10        4.67        9.06     17.22 o 
  -7  -1  10      151.78      165.42     25.83 o 
  -6  -1  10      126.30      134.27     14.48 o 
  -5  -1  10      369.80      337.18     19.48 o 
  -4  -1  10     1138.85     1099.89     11.08 o 
  -3  -1  10      705.28      695.13      8.27 o 
  -2  -1  10        8.80       15.32      2.49 o 
  -1  -1  10      843.58      828.50      9.10 o 
   0  -1  10        5.18        3.54      2.60 o 
   1  -1  10       27.96       25.63      4.45 o 
   2  -1  10       84.79       75.63      5.13 o 
   3  -1  10      750.35      740.30     14.13 o 
   4  -1  10       75.74       82.58      7.74 o 
   5  -1  10        0.72       -6.39      6.39 o 
   6  -1  10        6.78       10.14      8.31 o 
   7  -1  10       69.49       60.06     10.88 o 
  -9   0  10       69.70      117.38     27.19 o 
  -8   0  10      100.84      145.93     26.29 o 
  -7   0  10      398.31      431.90     35.35 o 
  -6   0  10       32.74       29.37      9.31 o 
  -5   0  10       29.71       34.06      9.03 o 
  -4   0  10       42.59       42.36      2.86 o 
  -3   0  10        2.88       -0.48      2.58 o 
  -2   0  10     1519.14     1528.03     15.60 o 
  -1   0  10     1954.73     1934.13     17.42 o 
   0   0  10        3.91        4.92      3.26 o 
   1   0  10      130.40      126.94      7.39 o 
   2   0  10      120.46      129.47      8.02 o 
   3   0  10      107.44       97.37     12.59 o 
   4   0  10      504.77      509.66     14.47 o 
   5   0  10      383.75      397.13     29.00 o 
   6   0  10      162.94      135.36     12.66 o 
   7   0  10       16.96       18.64      9.28 o 
  -9   1  10       10.06       26.29     18.13 o 
  -8   1  10        9.49       36.26     16.32 o 
  -7   1  10       26.21       16.77     14.96 o 
  -6   1  10      865.90      789.59     31.72 o 
  -5   1  10      259.32      293.67     23.11 o 
  -4   1  10       26.79       25.56      2.90 o 
  -3   1  10      139.72      138.94      5.49 o 
  -2   1  10       51.21       43.98      3.73 o 
  -1   1  10      244.18      232.50      7.78 o 
   0   1  10        2.89        5.31      4.17 o 
   1   1  10      178.37      191.55     10.22 o 
   2   1  10       27.07       34.13      5.92 o 
   3   1  10        2.89        4.08      5.23 o 
   4   1  10      271.07      277.53     16.28 o 
   5   1  10      352.61      352.58     16.82 o 
   6   1  10        0.25        2.76      9.29 o 
  -9   2  10      381.08      437.79     39.88 o 
  -8   2  10        2.60       11.78     14.50 o 
  -7   2  10        6.47        8.61     13.60 o 
  -6   2  10      113.99      118.74     17.67 o 
  -5   2  10      302.84      325.40     24.02 o 
  -4   2  10      132.53      146.07      5.37 o 
  -3   2  10      855.72      839.93     11.38 o 
  -2   2  10      268.71      255.19      9.92 o 
  -1   2  10      233.37      242.27     17.22 o 
   0   2  10       17.44        9.24      4.59 o 
   1   2  10      357.03      357.25      9.50 o 
   2   2  10      542.76      534.24     11.81 o 
   3   2  10       59.76       56.75      6.28 o 
   4   2  10       41.82       50.60      6.39 o 
   5   2  10       29.04       27.19      7.33 o 
   6   2  10       51.41       59.67     11.33 o 
  -9   3  10      130.06      158.62     28.55 o 
  -8   3  10      151.59      145.48     26.29 o 
  -6   3  10      209.21      207.57     22.21 o 
  -5   3  10        0.42        1.28      3.40 o 
  -4   3  10       37.48       47.12      4.67 o 
  -3   3  10      168.24      165.00      7.15 o 
  -2   3  10        4.82        2.72      4.81 o 
  -1   3  10        1.15        9.26      9.06 o 
   0   3  10       12.54       14.73      6.09 o 
   1   3  10       55.69       62.22      5.86 o 
   2   3  10      308.02      308.13      9.90 o 
   3   3  10      715.11      711.30     14.55 o 
   4   3  10       12.53        6.88      5.31 o 
   5   3  10       14.09       11.08      7.05 o 
   6   3  10       11.18       24.67      8.00 o 
  -6   4  10       46.18       51.70      5.28 o 
  -5   4  10      617.26      604.25     10.52 o 
  -4   4  10      550.74      527.41     12.66 o 
  -3   4  10      135.88      126.84      9.97 o 
  -2   4  10       14.72       14.11      5.74 o 
  -1   4  10      870.19      828.10     57.56 o 
   0   4  10        3.25        6.80      6.09 o 
   1   4  10        1.47       -5.66      6.09 o 
   2   4  10      748.09      726.03     27.24 o 
   3   4  10        1.85       -3.39      5.84 o 
   4   4  10        8.11       13.06      8.17 o 
   5   4  10      284.07      294.32     13.95 o 
  -8   5  10        9.09        4.99      5.89 o 
  -7   5  10        0.20       -5.44      5.44 o 
  -6   5  10      100.04      113.29      7.03 o 
  -5   5  10     1666.23     1623.66     51.44 o 
  -4   5  10        9.15       12.69      5.13 o 
  -3   5  10      119.45      123.52      8.65 o 
  -2   5  10      433.75      407.60     13.94 o 
  -1   5  10      102.28       83.70      8.81 o 
   0   5  10        0.74       -7.48      7.48 o 
   1   5  10      265.77      261.95     15.41 o 
   2   5  10       82.26       85.80     10.09 o 
   3   5  10      105.77       93.09     10.90 o 
   4   5  10      160.23      137.32     19.03 o 
   5   5  10       69.50       56.65     15.41 o 
  -7   6  10        0.14        1.75      4.45 o 
  -6   6  10       76.89       90.29      7.03 o 
  -5   6  10      129.10      131.95      8.49 o 
  -4   6  10       12.34       10.94      5.66 o 
  -3   6  10       54.10       68.69     11.10 o 
  -2   6  10       76.86       88.95     19.03 o 
  -1   6  10       64.93       64.63      8.65 o 
   0   6  10      193.70      185.35     12.45 o 
   1   6  10      261.77      268.83     14.58 o 
   2   6  10       17.19       26.17      8.84 o 
   3   6  10      187.87      184.29     14.26 o 
   4   6  10      171.18      166.32     20.85 o 
  -7   7  10      187.02      189.50      9.92 o 
  -6   7  10       25.08       40.17      6.41 o 
  -5   7  10       69.49       91.62      8.17 o 
  -4   7  10       98.80      114.96      9.29 o 
  -3   7  10      458.17      461.20     15.37 o 
  -2   7  10      168.26      171.52     11.37 o 
  -1   7  10       91.28      101.21     10.09 o 
   0   7  10       16.95       31.72      8.33 o 
   1   7  10        8.32        9.52      7.69 o 
   2   7  10        7.47       -0.62      7.70 o 
   3   7  10      127.69      109.67     18.13 o 
  -6   8  10       19.26       18.74     10.88 o 
  -5   8  10       45.43       35.75      7.21 o 
  -4   8  10       34.45       48.54     15.86 o 
  -3   8  10        2.04       -5.07      6.24 o 
  -2   8  10       29.30       34.60     11.78 o 
  -1   8  10      632.07      630.54     19.87 o 
   0   8  10        0.42       -6.44      7.21 o 
   1   8  10        1.22       12.20      7.99 o 
   2   8  10       17.03       31.95      9.61 o 
  -5   9  10       61.47       65.99      8.81 o 
  -4   9  10       74.62       86.57      9.77 o 
  -3   9  10        9.10        9.16      7.53 o 
  -2   9  10       42.55       52.13      9.29 o 
  -1   9  10        3.99        4.31      7.69 o 
   0   9  10       12.96        4.76      8.01 o 
   1   9  10      119.33      130.96     13.60 o 
  -2 -13  11        2.13       -0.28      7.02 o 
  -1 -13  11      111.09      123.86     14.50 o 
   0 -13  11        9.87       15.62      7.81 o 
   1 -13  11      207.54      244.27     21.75 o 
   2 -13  11      160.89      171.31     19.94 o 
  -3 -12  11      324.24      303.14     28.55 o 
  -2 -12  11       85.52       91.65     10.19 o 
  -1 -12  11       34.27       41.08     19.49 o 
   0 -12  11       86.06       95.76     12.46 o 
   1 -12  11       13.33       15.85      7.67 o 
   2 -12  11       17.34       27.19     11.33 o 
   3 -12  11      181.76      154.54     18.58 o 
   4 -12  11      243.27      290.95     23.11 o 
  -5 -11  11       11.98        4.53      8.16 o 
  -4 -11  11       46.60       42.03      7.81 o 
  -3 -11  11      218.69      220.32     29.91 o 
  -2 -11  11       93.12       91.01      9.92 o 
  -1 -11  11       92.59       76.38      9.10 o 
   0 -11  11      469.98      501.82     17.77 o 
   1 -11  11      211.35      208.13     13.45 o 
   2 -11  11       53.10       48.99     12.46 o 
   3 -11  11      307.00      306.14     43.73 o 
   4 -11  11      443.50      461.78     19.05 o 
   5 -11  11       23.23       21.28      9.03 o 
  -5 -10  11        2.65       -4.26      5.99 o 
  -4 -10  11      129.32      144.62     10.52 o 
  -3 -10  11       20.90       18.45      6.71 o 
  -2 -10  11       56.06       55.34      7.85 o 
  -1 -10  11      141.59      143.51     22.89 o 
   0 -10  11       75.45       91.56     12.24 o 
   1 -10  11      433.01      442.14     16.63 o 
   2 -10  11      121.68      123.76      9.13 o 
   3 -10  11        0.20        9.04      6.83 o 
   4 -10  11        3.01       -7.66      9.97 o 
   5 -10  11       88.59      100.93     12.01 o 
  -6  -9  11       47.60       52.22      7.67 o 
  -5  -9  11      163.65      180.83     17.67 o 
  -4  -9  11      332.67      351.48     14.50 o 
  -3  -9  11      275.05      312.56     12.95 o 
  -2  -9  11      141.27      124.48      9.74 o 
  -1  -9  11      147.36      156.28     10.70 o 
   0  -9  11      636.61      631.57     18.26 o 
   1  -9  11       25.54       29.88      7.53 o 
   2  -9  11      265.89      288.33     11.60 o 
   3  -9  11        2.37        7.54      5.79 o 
   4  -9  11        1.10        9.19      7.48 o 
   5  -9  11       24.79       30.97      8.97 o 
   6  -9  11       17.09       18.34      8.96 o 
  -7  -8  11       20.45       26.90      6.31 o 
  -6  -8  11        9.56        5.35      5.55 o 
  -5  -8  11        6.23        0.12      4.90 o 
  -4  -8  11        0.24        2.80      5.10 o 
  -3  -8  11        0.83        1.76      5.01 o 
  -2  -8  11      411.60      388.60     13.45 o 
  -1  -8  11      234.09      217.04     24.88 o 
   0  -8  11      107.65      106.34     13.71 o 
   1  -8  11     1017.43     1052.18     18.93 o 
   2  -8  11      186.16      184.17      9.04 o 
   3  -8  11      357.91      391.41     18.98 o 
   4  -8  11      370.34      403.70     13.69 o 
   5  -8  11      125.74      113.08     11.69 o 
   6  -8  11        2.29        2.21      7.93 o 
  -7  -7  11      131.66      115.67      8.45 o 
  -6  -7  11      661.40      664.07     34.67 o 
  -5  -7  11        6.08        7.06      4.90 o 
  -4  -7  11       69.28       73.77     10.65 o 
  -3  -7  11       25.92       13.98     10.20 o 
  -2  -7  11      300.64      274.90     28.69 o 
  -1  -7  11      871.90      809.93     19.21 o 
   0  -7  11     1250.94     1202.51     22.39 o 
   1  -7  11      432.01      433.90     11.39 o 
   2  -7  11       16.67       15.94      4.92 o 
   3  -7  11      272.96      290.43     10.48 o 
   4  -7  11      403.21      404.38     12.22 o 
   5  -7  11       89.30       87.98     10.73 o 
   6  -7  11       12.26       14.73      8.65 o 
  -7  -6  11       20.33       17.60      5.10 o 
  -6  -6  11      212.73      210.35      9.28 o 
  -5  -6  11      390.53      430.23     12.16 o 
  -4  -6  11       62.92       67.81      6.39 o 
  -3  -6  11      162.25      166.64      9.52 o 
  -2  -6  11       26.33       26.47     14.16 o 
  -1  -6  11        1.02       -0.51     11.87 o 
   0  -6  11      336.80      317.75      9.67 o 
   1  -6  11       15.12       15.35      4.68 o 
   2  -6  11      166.14      161.51      9.34 o 
   3  -6  11       75.94       77.08      6.72 o 
   4  -6  11        0.37       -0.20      4.80 o 
   5  -6  11      667.79      675.65     20.99 o 
   6  -6  11      149.44      148.50     12.98 o 
  -8  -5  11      262.60      272.29     13.82 o 
  -7  -5  11        5.68        0.71      5.66 o 
  -6  -5  11        8.15       11.59      4.45 o 
  -5  -5  11      361.65      342.90     10.24 o 
  -4  -5  11      306.48      301.76      8.35 o 
  -3  -5  11      292.63      263.37      8.18 o 
  -2  -5  11      488.90      495.93     10.62 o 
  -1  -5  11        6.67        3.75     10.23 o 
   0  -5  11        6.72        2.42      4.07 o 
   1  -5  11      709.56      704.11     13.20 o 
   2  -5  11      758.01      773.14     14.34 o 
   3  -5  11       25.13       26.56      5.15 o 
   4  -5  11        2.75       -1.64      5.56 o 
   5  -5  11        1.04       -4.15     13.37 o 
   6  -5  11       17.92       18.23     15.41 o 
  -8  -4  11      370.58      363.01     15.41 o 
  -7  -4  11      123.37      113.75      9.52 o 
  -6  -4  11       29.27       30.39      4.48 o 
  -5  -4  11       31.30       25.24      3.55 o 
  -4  -4  11      104.61       94.11      5.22 o 
  -3  -4  11     1655.13     1545.49     31.42 o 
  -2  -4  11     1688.36     1666.30     19.51 o 
  -1  -4  11       25.74       31.49      8.57 o 
   0  -4  11      105.38      120.10      6.54 o 
   1  -4  11      144.82      151.56      8.96 o 
   2  -4  11       24.00       19.40      4.64 o 
   3  -4  11       83.74       84.17      6.57 o 
   4  -4  11      189.90      203.66     10.81 o 
   5  -4  11       82.38       59.26      9.61 o 
   6  -4  11        8.33       12.77      8.17 o 
  -8  -3  11        4.68        0.45      5.44 o 
  -7  -3  11      301.69      270.09     19.87 o 
  -6  -3  11      534.71      502.43     10.39 o 
  -5  -3  11       21.11       11.37      3.08 o 
  -4  -3  11       26.91       30.00      4.95 o 
  -3  -3  11        0.54        0.34      4.32 o 
  -2  -3  11      136.88      119.51      5.94 o 
  -1  -3  11      241.40      271.26      9.16 o 
   0  -3  11     1563.05     1538.12     18.78 o 
   1  -3  11      357.89      378.27      9.56 o 
   2  -3  11       62.98       55.87      5.53 o 
   3  -3  11      192.91      199.21     18.33 o 
   4  -3  11      132.18      135.78      9.41 o 
   5  -3  11       46.78       39.63      8.81 o 
   6  -3  11      105.72      100.88     11.69 o 
  -8  -2  11        6.65       -6.34     20.39 o 
  -7  -2  11       28.16       41.69     21.75 o 
  -6  -2  11      145.01      156.35     25.83 o 
  -5  -2  11        0.47        1.71      3.22 o 
  -4  -2  11      313.54      309.39      6.65 o 
  -3  -2  11        1.80        2.88      3.03 o 
  -2  -2  11      146.33      155.44      6.40 o 
  -1  -2  11     1671.34     1673.54     19.52 o 
   0  -2  11     1687.04     1651.69     19.21 o 
   1  -2  11       55.21       53.77      4.84 o 
   2  -2  11      116.22      102.00      8.86 o 
   3  -2  11       60.98       55.71      7.15 o 
   4  -2  11        4.66        7.21      5.84 o 
   5  -2  11       35.34       19.65      8.13 o 
   6  -2  11      317.60      336.11     17.14 o 
  -8  -1  11       85.26       97.89     23.11 o 
  -7  -1  11       19.55       29.00     16.77 o 
  -6  -1  11        3.59        5.20      8.22 o 
  -5  -1  11      580.57      600.47     24.13 o 
  -4  -1  11      498.02      506.04      6.97 o 
  -3  -1  11      676.97      677.21      9.89 o 
  -2  -1  11        4.37        8.63      3.02 o 
  -1  -1  11       81.16       69.26      6.37 o 
   0  -1  11       59.06       54.91      5.71 o 
   1  -1  11      254.43      262.77      9.84 o 
   2  -1  11      752.50      748.81     18.83 o 
   3  -1  11       28.23       32.76      6.27 o 
   4  -1  11       17.73       18.68      6.35 o 
   5  -1  11        3.08       10.12      7.99 o 
   6  -1  11        0.49        1.04      8.31 o 
  -8   0  11      128.65      148.65     24.93 o 
  -7   0  11        1.01       23.11     14.50 o 
  -6   0  11       59.60       60.82     11.10 o 
  -5   0  11       36.46       30.23      8.70 o 
  -4   0  11        8.09        4.57      3.10 o 
  -3   0  11      219.34      222.11      7.65 o 
  -2   0  11      713.07      688.30     12.63 o 
  -1   0  11       46.61       52.29      5.55 o 
   0   0  11        4.74        3.85      5.45 o 
   1   0  11       80.85       82.06      6.79 o 
   2   0  11      177.93      189.98      9.58 o 
   3   0  11      401.08      427.59     14.37 o 
   4   0  11      719.95      723.02     21.31 o 
   5   0  11       26.49       13.82      8.33 o 
   6   0  11       20.17       22.89      9.29 o 
  -8   1  11        7.65       34.90     15.41 o 
  -7   1  11        1.73       24.47     14.50 o 
  -6   1  11      693.86      685.72     27.36 o 
  -5   1  11        6.52        4.53      9.06 o 
  -4   1  11       32.68       27.69      3.99 o 
  -3   1  11     3057.93     3045.56     32.65 o 
  -2   1  11       20.38       19.50      3.99 o 
  -1   1  11       22.19       27.71      6.09 o 
   0   1  11      360.01      349.19     16.99 o 
   1   1  11       13.21       13.26      6.56 o 
   2   1  11       42.72       41.67      6.52 o 
   3   1  11      310.33      338.09     17.63 o 
   4   1  11      269.51      288.70     12.63 o 
   5   1  11       24.70       27.22      8.96 o 
   6   1  11       51.38       55.98     11.20 o 
  -8   2  11        1.47       20.39     14.96 o 
  -7   2  11      167.13      203.94     28.55 o 
  -5   2  11      221.75      209.83     10.88 o 
  -4   2  11       76.08       82.60      5.92 o 
  -3   2  11     1027.63     1024.87     18.13 o 
  -2   2  11        1.49       11.10      5.13 o 
  -1   2  11      205.62      198.26     10.73 o 
   0   2  11      727.65      718.00     18.42 o 
   1   2  11       48.11       42.19      7.69 o 
   2   2  11      233.84      213.83     12.98 o 
   3   2  11       85.57       93.56     10.73 o 
   4   2  11        1.27       -6.74      6.74 o 
   5   2  11      559.72      538.42     20.51 o 
  -8   3  11      256.08      294.58     33.54 o 
  -6   3  11        1.98        3.63      4.99 o 
  -5   3  11      210.76      216.92      8.13 o 
  -4   3  11      558.55      561.64     30.36 o 
  -3   3  11       77.59       76.87      9.52 o 
  -2   3  11      207.60      216.82     15.41 o 
  -1   3  11       66.95       79.79      8.33 o 
   0   3  11       15.50       14.07      6.56 o 
   1   3  11      236.75      254.12     13.30 o 
   2   3  11      289.30      310.10     31.72 o 
   3   3  11        6.08       10.92      7.85 o 
   4   3  11       35.56       48.49     14.05 o 
   5   3  11       41.62       54.38     15.41 o 
  -6   4  11      204.42      206.21     11.78 o 
  -5   4  11      325.40      355.70     10.56 o 
  -4   4  11       70.63       71.11      6.56 o 
  -3   4  11       95.19      101.60      9.06 o 
  -2   4  11     1080.99     1113.52     21.95 o 
  -1   4  11       11.26       12.81      6.56 o 
   0   4  11        2.25       -0.48      6.06 o 
   1   4  11        1.81        1.04      6.71 o 
   2   4  11       88.55       82.42     10.24 o 
   3   4  11        1.25       -0.14      8.84 o 
   4   4  11      173.79      181.28     20.39 o 
  -7   5  11      281.73      288.24     14.05 o 
  -6   5  11      317.89      336.68     10.52 o 
  -5   5  11        7.45        5.89      4.81 o 
  -4   5  11       80.61       87.26      7.37 o 
  -3   5  11       58.90       72.65      7.85 o 
  -2   5  11      893.91      910.10     20.51 o 
  -1   5  11      125.68      113.34     10.09 o 
   0   5  11      484.41      516.32     17.46 o 
   1   5  11        2.33        3.63      7.05 o 
   2   5  11       43.02       37.67      9.97 o 
   3   5  11      188.39      191.88     14.42 o 
   4   5  11      161.69      161.34     20.39 o 
  -7   6  11       46.32       61.18      9.52 o 
  -6   6  11      216.34      221.57     10.09 o 
  -5   6  11       20.52       11.33      5.45 o 
  -4   6  11      434.06      411.22     13.62 o 
  -3   6  11      614.35      584.65     34.67 o 
  -2   6  11       20.69       12.43     16.77 o 
  -1   6  11      155.23      179.24     12.18 o 
   0   6  11      229.24      218.83     13.46 o 
   1   6  11       31.99       50.31      9.61 o 
   2   6  11        0.44       -6.86      7.35 o 
   3   6  11       33.53       11.78     12.69 o 
  -6   7  11       44.32       41.42      6.73 o 
  -5   7  11       74.38       72.54      8.01 o 
  -4   7  11      239.12      269.53     16.09 o 
  -3   7  11        1.68       -0.23      6.41 o 
  -2   7  11      252.76      229.56     13.14 o 
  -1   7  11      307.61      295.24     14.90 o 
   0   7  11        3.37        1.74      7.53 o 
   1   7  11        1.68        5.71      9.74 o 
   2   7  11      409.88      466.64     38.98 o 
  -5   8  11        4.85        9.74      6.41 o 
  -4   8  11       16.26       26.47      7.70 o 
  -3   8  11      151.00      138.88     11.37 o 
  -2   8  11       62.16       64.19      9.45 o 
  -1   8  11       25.42       21.67     14.05 o 
   0   8  11        0.47        3.63      7.69 o 
   1   8  11      135.22      154.54     13.77 o 
  -2   9  11        9.38        5.44     10.88 o 
  -3 -12  12      156.33      171.76     17.22 o 
  -2 -12  12       17.76       12.95      7.29 o 
  -1 -12  12       40.54       57.48      9.10 o 
   0 -12  12       62.44       76.88      9.93 o 
   1 -12  12       95.26       96.87     11.20 o 
   2 -12  12       31.66       47.59     13.60 o 
   3 -12  12        7.87        3.17     11.33 o 
  -4 -11  12      121.23      118.07     10.70 o 
  -3 -11  12      298.09      289.30     14.06 o 
  -2 -11  12      314.26      308.50     14.56 o 
  -1 -11  12       66.85       67.31      9.15 o 
   0 -11  12       19.24       25.36      7.67 o 
   1 -11  12       39.88       37.69      8.49 o 
   2 -11  12      152.72      156.12     12.66 o 
   3 -11  12       27.61       37.16     12.69 o 
   4 -11  12      189.83      162.25     19.94 o 
  -5 -10  12      413.30      436.16     15.84 o 
  -4 -10  12      124.85      125.08     10.38 o 
  -3 -10  12       14.72       11.28      7.48 o 
  -2 -10  12      405.89      424.07     22.66 o 
  -1 -10  12      356.56      365.81     15.05 o 
   0 -10  12       44.87       48.78     12.46 o 
   1 -10  12        6.77       -0.56      6.64 o 
   2 -10  12      193.34      173.96     16.77 o 
   3 -10  12      248.91      268.29     20.85 o 
   4 -10  12      462.98      530.24     28.10 o 
  -5  -9  12       46.53       42.82      7.16 o 
  -4  -9  12      176.51      175.25     11.02 o 
  -3  -9  12       20.36       23.06      6.52 o 
  -2  -9  12       14.10       18.81      8.38 o 
  -1  -9  12        1.91        5.03     10.20 o 
   0  -9  12      832.94      805.75     28.32 o 
   1  -9  12      243.59      249.98     13.82 o 
   2  -9  12        2.27        1.10      6.71 o 
   3  -9  12       43.29       38.88     14.73 o 
   4  -9  12       27.73       24.47     11.78 o 
   5  -9  12       48.98       59.28     10.56 o 
  -6  -8  12       98.94       94.45      8.31 o 
  -5  -8  12       41.35       28.89      6.19 o 
  -4  -8  12      196.95      178.40     10.38 o 
  -3  -8  12       87.12       97.95      8.49 o 
  -2  -8  12       25.88       16.97      8.84 o 
  -1  -8  12      127.89      145.63     10.24 o 
   0  -8  12       14.40        3.12     14.75 o 
   1  -8  12        0.35       -1.81      5.56 o 
   2  -8  12      241.40      245.28     13.62 o 
   3  -8  12      241.16      243.31     14.41 o 
   4  -8  12        0.37       -5.95      6.88 o 
   5  -8  12       22.70       24.25      8.96 o 
  -7  -7  12      206.24      195.78     13.60 o 
  -6  -7  12        4.70        7.72      5.10 o 
  -5  -7  12       30.71       33.11      5.87 o 
  -4  -7  12      361.74      339.54     18.13 o 
  -3  -7  12      172.10      149.70      9.45 o 
  -2  -7  12      200.40      195.35     14.73 o 
  -1  -7  12      266.79      259.50     22.90 o 
   0  -7  12       35.96       26.42     12.15 o 
   1  -7  12        0.18        2.09      6.26 o 
   2  -7  12      553.55      552.86     15.77 o 
   3  -7  12      729.51      711.82     22.68 o 
   4  -7  12       10.40       14.15      7.53 o 
   5  -7  12       32.32       39.96      9.60 o 
  -7  -6  12      156.96      163.40      8.90 o 
  -6  -6  12      314.61      303.62     10.56 o 
  -5  -6  12      285.78      279.32     10.24 o 
  -4  -6  12       59.40       62.76      6.56 o 
  -3  -6  12      486.05      459.45     38.48 o 
  -2  -6  12       21.02       22.26      5.74 o 
  -1  -6  12      333.83      325.83     31.94 o 
   0  -6  12       83.71       78.27     19.41 o 
   1  -6  12       28.03       25.33      6.04 o 
   2  -6  12      253.63      247.93     11.37 o 
   3  -6  12       91.27       91.97     13.35 o 
   4  -6  12       73.85      102.77     14.98 o 
   5  -6  12      155.87      143.23     12.49 o 
   6  -6  12        1.53       -1.76      8.13 o 
  -7  -5  12        0.45       -2.10      3.92 o 
  -6  -5  12      270.97      302.33     13.14 o 
  -5  -5  12      438.17      446.00     11.67 o 
  -4  -5  12      525.40      463.32     12.01 o 
  -3  -5  12      160.40      161.21      8.81 o 
  -2  -5  12        3.67       -8.26     15.94 o 
  -1  -5  12        0.65       -0.23      5.13 o 
   0  -5  12      376.76      384.21     30.42 o 
   1  -5  12      437.94      438.27     13.11 o 
   2  -5  12       10.02       15.18      5.55 o 
   3  -5  12        4.29       -5.34      5.39 o 
   4  -5  12      409.77      408.12     13.78 o 
   5  -5  12       57.38       45.57      9.45 o 
   6  -5  12      125.67      136.86     13.62 o 
  -7  -4  12        0.71       10.88      6.34 o 
  -6  -4  12       24.62       22.40      4.76 o 
  -5  -4  12       70.16       69.99      9.97 o 
  -4  -4  12      697.46      723.36     12.09 o 
  -3  -4  12      100.25       98.59      7.70 o 
  -2  -4  12        3.87       -0.53     16.90 o 
  -1  -4  12        1.99       -7.65     13.69 o 
   0  -4  12      251.26      240.45     12.77 o 
   1  -4  12       22.14       23.50      5.48 o 
   2  -4  12       56.02       44.79      7.69 o 
   3  -4  12       92.58      102.63      8.82 o 
   4  -4  12        5.08        0.90      6.10 o 
   5  -4  12        0.24       -3.76      7.48 o 
   6  -4  12      156.48      152.07     13.62 o 
  -8  -3  12       87.31      -29.46     29.46 o 
  -7  -3  12      170.35      128.26     32.18 o 
  -6  -3  12        0.90        5.07      8.95 o 
  -5  -3  12        3.70        1.03      4.11 o 
  -4  -3  12      550.42      506.78     12.34 o 
  -3  -3  12      138.78      147.92      6.61 o 
  -2  -3  12      125.94      123.17     21.13 o 
  -1  -3  12      486.26      460.29     23.11 o 
   0  -3  12        6.34        8.20      4.79 o 
   1  -3  12      146.28      136.38     10.09 o 
   2  -3  12       64.74       71.91      9.97 o 
   3  -3  12       19.55       17.80      6.01 o 
   4  -3  12      844.99      743.52     21.00 o 
   5  -3  12       54.77       62.76     10.24 o 
   6  -3  12       10.60       29.46      9.61 o 
  -8  -2  12      195.77      208.47     36.71 o 
  -7  -2  12       88.16       92.91     25.38 o 
  -6  -2  12       92.60       93.36     23.11 o 
  -5  -2  12      128.55      123.03      6.28 o 
  -4  -2  12       89.70       83.81      4.41 o 
  -3  -2  12       10.57        9.70      3.24 o 
  -2  -2  12     1668.61     1667.42     31.38 o 
  -1  -2  12      457.28      448.16     21.89 o 
   0  -2  12       52.85       55.94      9.06 o 
   1  -2  12       14.79       29.02     12.01 o 
   2  -2  12       37.57       32.77      7.53 o 
   3  -2  12       58.94       58.03      7.24 o 
   4  -2  12      683.53      624.80     16.65 o 
   5  -2  12      102.20      118.97     11.86 o 
   6  -2  12       64.63       69.39     11.20 o 
  -8  -1  12      178.34      245.63     34.44 o 
  -7  -1  12        2.15       23.11     16.32 o 
  -6  -1  12      610.68      629.95     40.79 o 
  -5  -1  12      195.07      202.11      7.72 o 
  -4  -1  12       29.57       31.46      3.53 o 
  -3  -1  12      381.15      401.61      8.20 o 
  -2  -1  12        0.35       -1.63      6.99 o 
  -1  -1  12       25.12       24.71      6.09 o 
   0  -1  12      652.69      653.33     17.30 o 
   1  -1  12      450.42      450.65     15.38 o 
   2  -1  12        0.20        3.17      6.41 o 
   3  -1  12        8.37       10.42      7.35 o 
   4  -1  12     1097.46     1048.51     33.54 o 
   5  -1  12        3.90       -6.80     10.42 o 
  -8   0  12       80.97      117.83     24.02 o 
  -7   0  12       35.36       49.40     17.67 o 
  -6   0  12       61.73       90.19     19.94 o 
  -5   0  12        2.96        2.78      3.54 o 
  -4   0  12      729.83      723.73     10.80 o 
  -3   0  12      498.13      523.07     10.06 o 
  -2   0  12       10.42        8.61      5.13 o 
  -1   0  12      262.23      261.31     11.37 o 
   0   0  12       49.09       54.84      7.67 o 
   1   0  12       95.54       93.56      9.28 o 
   2   0  12      227.30      243.96     14.05 o 
   3   0  12      446.30      487.24     18.10 o 
   4   0  12       18.16       14.03      8.49 o 
   5   0  12       38.75       37.16     13.14 o 
  -7   1  12      187.23      231.13     28.55 o 
  -6   1  12       26.86       50.76     17.22 o 
  -5   1  12       39.56       44.36      8.61 o 
  -4   1  12       25.54       29.11      4.77 o 
  -3   1  12      101.45      108.11      7.37 o 
  -2   1  12      106.58      124.74      8.49 o 
  -1   1  12      334.67      346.50     17.45 o 
   0   1  12       55.06       63.27      8.17 o 
   1   1  12        3.81        5.02      8.84 o 
   2   1  12      551.06      588.33     40.56 o 
   3   1  12      411.32      416.86     17.46 o 
   4   1  12      126.38      127.36     12.50 o 
   5   1  12       51.39       34.44     14.05 o 
  -8   2  12      314.19      408.79     36.26 o 
  -7   2  12       32.79       67.53     19.03 o 
  -5   2  12      286.92      306.36     13.60 o 
  -4   2  12      220.16      209.07      8.96 o 
  -3   2  12      772.44      758.75     17.90 o 
  -2   2  12       64.06       69.55     12.92 o 
  -1   2  12      268.33      261.85     12.18 o 
   0   2  12        0.35       -0.26      6.24 o 
   1   2  12       63.66       69.33      9.13 o 
   2   2  12       98.35       99.17     10.88 o 
   3   2  12       10.99        6.23      7.85 o 
   4   2  12        5.78       10.42     12.24 o 
  -6   3  12      106.65      111.49      9.06 o 
  -5   3  12      213.51      223.82      8.77 o 
  -4   3  12       91.60       89.33      7.21 o 
  -3   3  12      185.41      191.94      9.93 o 
  -2   3  12      564.76      564.98     16.01 o 
  -1   3  12       96.64      112.06      9.60 o 
   0   3  12      277.15      287.47     13.94 o 
   1   3  12      460.42      466.47     21.30 o 
   2   3  12        1.88       -5.44      7.05 o 
   3   3  12        0.19       -4.29      7.53 o 
   4   3  12      143.46      152.73     19.94 o 
  -6   4  12      193.28      195.78     12.69 o 
  -5   4  12        0.90        5.45      8.61 o 
  -4   4  12      259.37      274.41     13.60 o 
  -3   4  12        9.79        6.76      5.60 o 
  -2   4  12        0.73       10.99      6.24 o 
  -1   4  12       88.43       96.57      9.45 o 
   0   4  12      364.12      379.07     15.54 o 
   1   4  12        0.32        6.58     10.42 o 
   2   4  12       10.75       16.33      8.31 o 
   3   4  12      115.09      142.33     14.96 o 
  -6   5  12        0.31        4.74      4.77 o 
  -5   5  12        2.04        9.74      5.13 o 
  -4   5  12      214.28      225.30     10.90 o 
  -3   5  12       82.38       53.97      7.69 o 
  -2   5  12      197.69      212.63     12.33 o 
  -1   5  12      287.38      297.71     14.73 o 
   0   5  12       11.75        8.19      7.16 o 
   1   5  12        8.35       12.92      7.67 o 
   2   5  12      289.11      321.58     16.82 o 
   3   5  12      132.25      175.39     20.39 o 
  -6   6  12        8.85       13.34      5.74 o 
  -5   6  12      200.08      200.71     20.62 o 
  -4   6  12       75.22       87.56     12.01 o 
  -3   6  12       10.41       20.45      7.48 o 
  -2   6  12      523.83      533.24     17.62 o 
  -1   6  12      305.06      317.03     15.22 o 
   0   6  12        1.91        5.76      7.53 o 
   1   6  12        2.31      -11.78     11.78 o 
   2   6  12       46.89       55.08     10.58 o 
  -5   7  12      207.39      220.01     11.84 o 
  -4   7  12        7.87        4.93      6.56 o 
  -3   7  12        8.48        0.47      8.84 o 
  -2   7  12       25.23       28.78      8.01 o 
  -1   7  12       15.81       12.01      7.69 o 
   0   7  12       61.98       64.29     10.25 o 
  -1 -12  13        5.97       -2.68      6.96 o 
   0 -12  13      261.90      295.38     23.11 o 
   1 -12  13      115.53      128.50     12.49 o 
  -3 -11  13       69.41       71.53      9.28 o 
  -2 -11  13        2.72        9.72      6.96 o 
  -1 -11  13      132.28      134.60     11.35 o 
   0 -11  13        7.24        5.39      7.08 o 
   1 -11  13      107.42      107.43     11.35 o 
   2 -11  13        7.88       15.54      8.13 o 
  -4 -10  13       16.45       17.50     12.24 o 
  -3 -10  13      298.41      339.16     14.56 o 
  -2 -10  13      118.01      130.45     10.77 o 
  -1 -10  13      108.13      112.83     10.38 o 
   0 -10  13      102.23      106.16     12.69 o 
   1 -10  13       32.35       40.17     10.20 o 
   2 -10  13      179.77      188.31     13.78 o 
   3 -10  13        0.59       14.96     10.88 o 
  -5  -9  13       66.21       52.91      7.61 o 
  -4  -9  13        7.33       11.47      6.19 o 
  -3  -9  13       12.93       13.77     18.58 o 
  -2  -9  13       40.76       40.78      7.35 o 
  -1  -9  13      246.09      258.40     13.27 o 
   0  -9  13      224.43      223.64     14.05 o 
   1  -9  13      349.02      356.77     22.66 o 
   2  -9  13      352.15      343.66     15.84 o 
   3  -9  13      642.33      624.41     20.97 o 
   4  -9  13      117.89      115.11     17.22 o 
  -5  -8  13      421.35      401.69     13.59 o 
  -4  -8  13      212.29      223.47     11.20 o 
  -3  -8  13       13.41       23.46      6.19 o 
  -2  -8  13        1.83       -2.25      5.55 o 
  -1  -8  13      431.16      449.36     15.52 o 
   0  -8  13      193.93      202.52     12.31 o 
   1  -8  13      777.92      779.79     21.29 o 
   2  -8  13      283.16      300.64     15.05 o 
   3  -8  13      113.77      102.71     10.90 o 
   4  -8  13        2.94        6.34     11.33 o 
  -6  -7  13        9.82        9.52      7.48 o 
  -5  -7  13        0.40       -0.53      4.64 o 
  -4  -7  13       34.36       28.13      5.92 o 
  -3  -7  13      266.24      256.68     11.52 o 
  -2  -7  13       48.01       51.41      7.21 o 
  -1  -7  13       11.29        2.80      5.87 o 
   0  -7  13        9.37        2.23     14.31 o 
   1  -7  13      142.89      151.48     11.35 o 
   2  -7  13       25.91       37.10      8.26 o 
   3  -7  13      247.61      223.03     14.38 o 
   4  -7  13       13.81       29.91     11.78 o 
   5  -7  13        6.75        5.44     11.33 o 
  -6  -6  13       52.05       70.78      6.52 o 
  -5  -6  13        3.05       -2.17      9.52 o 
  -4  -6  13        4.90       11.00      4.77 o 
  -3  -6  13      510.06      505.47     18.58 o 
  -2  -6  13      143.72      139.48      9.28 o 
  -1  -6  13        5.39        8.13      9.29 o 
   0  -6  13      101.59       92.35     10.39 o 
   1  -6  13       46.71       48.15     11.33 o 
   2  -6  13        9.22        7.66      6.88 o 
   3  -6  13      731.99      703.40     21.31 o 
   4  -6  13      144.46      135.51     17.22 o 
   5  -6  13        3.01        6.80     10.88 o 
  -7  -5  13       46.21       41.69      8.16 o 
  -6  -5  13      234.53      237.07      9.10 o 
  -5  -5  13       69.71       49.21      5.74 o 
  -4  -5  13       51.83       51.54      6.06 o 
  -3  -5  13        8.13       10.28      4.90 o 
  -2  -5  13       54.78       54.34      7.05 o 
  -1  -5  13     1423.92     1381.59     22.80 o 
   0  -5  13      438.01      431.29     15.20 o 
   1  -5  13        2.89        1.43      6.06 o 
   2  -5  13       13.22        8.14      6.71 o 
   3  -5  13        1.41        0.37      6.96 o 
   4  -5  13       12.54       15.71      8.31 o 
   5  -5  13      154.10      156.81     19.03 o 
  -7  -4  13        7.32        4.99      5.89 o 
  -6  -4  13       26.14       20.39      6.80 o 
  -5  -4  13     1002.30      955.55     16.45 o 
  -4  -4  13      413.19      414.09     10.74 o 
  -3  -4  13      136.01      128.43     18.58 o 
  -2  -4  13        5.45       -1.39      4.99 o 
  -1  -4  13        9.07        2.89      5.60 o 
   0  -4  13       85.16       83.39      9.06 o 
   1  -4  13       10.65        7.70      8.84 o 
   2  -4  13       16.57       26.17     10.65 o 
   3  -4  13       53.38       41.17      8.97 o 
   4  -4  13        0.17       -7.05      7.05 o 
   5  -4  13      365.65      371.62     25.38 o 
  -6  -3  13        9.79       18.58      5.89 o 
  -5  -3  13      110.61      112.94     19.25 o 
  -4  -3  13      101.12      109.42     12.01 o 
  -3  -3  13      128.92      139.88      8.61 o 
  -2  -3  13      388.25      353.58     12.33 o 
  -1  -3  13        0.54        7.95      5.60 o 
   0  -3  13        0.34        2.47      5.74 o 
   1  -3  13      260.26      295.79     13.45 o 
   2  -3  13       50.95       50.07      8.49 o 
   3  -3  13      266.47      214.88     14.10 o 
   4  -3  13       47.78       72.98     11.56 o 
   5  -3  13       82.28       66.17     14.96 o 
  -7  -2  13        3.67      -19.94     19.94 o 
  -6  -2  13      143.15      123.72     26.74 o 
  -5  -2  13       20.62       21.08      6.68 o 
  -4  -2  13        2.24       -2.14      3.80 o 
  -3  -2  13     1134.17     1125.05     19.86 o 
  -2  -2  13      457.37      438.81     25.38 o 
  -1  -2  13      251.76      265.20     13.37 o 
   0  -2  13      153.42      156.33     28.78 o 
   1  -2  13       53.76       39.29      7.67 o 
   2  -2  13        5.87        5.45      6.52 o 
   3  -2  13      178.17      172.00     12.63 o 
   4  -2  13      138.95      139.02     12.49 o 
   5  -2  13        0.85        4.08     11.33 o 
  -7  -1  13      302.90      355.31     36.71 o 
  -6  -1  13      179.10      166.32     25.83 o 
  -5  -1  13      164.66      160.44     14.85 o 
  -4  -1  13        0.35        8.20      5.14 o 
  -3  -1  13       71.82       70.90     11.10 o 
  -2  -1  13        0.24        4.99      5.13 o 
  -1  -1  13       41.61       51.23     12.92 o 
   0  -1  13      829.72      780.85     19.69 o 
   1  -1  13        3.52        2.40     13.14 o 
   2  -1  13       14.93       13.89      7.35 o 
   3  -1  13        5.58        6.64      7.53 o 
   4  -1  13       14.04       16.49      8.49 o 
   5  -1  13       72.76       67.98     15.41 o 
  -7   0  13       25.60       91.09     21.30 o 
  -6   0  13       53.79       71.61     18.58 o 
  -5   0  13      265.75      278.34     19.67 o 
  -4   0  13      264.47      254.31     16.22 o 
  -3   0  13      213.83      216.99     24.70 o 
  -2   0  13        1.78       -4.43      4.90 o 
  -1   0  13     2212.36     2248.56     34.44 o 
   0   0  13      144.97      147.70     10.73 o 
   1   0  13      141.68      163.46     14.28 o 
   2   0  13      236.87      243.85     14.26 o 
   3   0  13        0.76       -1.48      7.93 o 
   4   0  13       11.53        9.97     11.33 o 
  -7   1  13       73.00      116.02     22.66 o 
  -6   1  13       21.14       24.47     15.41 o 
  -5   1  13      920.94      893.14     41.24 o 
  -4   1  13        3.42        7.03      4.57 o 
  -3   1  13       76.68       82.04      7.05 o 
  -2   1  13        1.79       -2.27      5.45 o 
  -1   1  13      660.67      645.35     17.77 o 
   0   1  13       28.95       32.87      7.69 o 
   1   1  13      351.30      366.28     15.69 o 
   2   1  13      180.79      186.49     13.45 o 
   3   1  13        0.59        0.73      8.16 o 
   4   1  13      162.49      143.66     19.03 o 
  -7   2  13       35.21       52.12     17.67 o 
  -6   2  13      286.12      336.73     32.63 o 
  -5   2  13        1.75       -3.12      3.92 o 
  -4   2  13        0.81       -1.09      4.64 o 
  -3   2  13       98.27       99.91      8.01 o 
  -2   2  13      357.20      344.84     13.46 o 
  -1   2  13      299.66      303.23     14.73 o 
   0   2  13       37.56       47.60      8.33 o 
   1   2  13       10.28       13.14      7.67 o 
   2   2  13       26.30       35.08      8.81 o 
   3   2  13      653.32      604.37     21.31 o 
  -6   3  13      136.08      137.77     11.33 o 
  -5   3  13      113.56      122.16      8.38 o 
  -4   3  13      130.90      149.46      8.77 o 
  -3   3  13      121.49      121.14      8.97 o 
  -2   3  13       26.11       18.43      6.88 o 
  -1   3  13      287.64      300.43     13.94 o 
   0   3  13      171.27      161.33     12.01 o 
   1   3  13      155.82      148.57     12.31 o 
   2   3  13       28.24       17.20      8.63 o 
   3   3  13      178.79      174.10     14.26 o 
  -6   4  13       41.53       59.82      9.06 o 
  -5   4  13      376.11      399.27     12.31 o 
  -4   4  13      426.55      439.48     13.62 o 
  -3   4  13        9.09       13.37      6.41 o 
  -2   4  13       21.70       19.94      7.05 o 
  -1   4  13       84.05       95.58     10.06 o 
   0   4  13       65.47       79.35     10.09 o 
   1   4  13        1.83        9.36      7.85 o 
   2   4  13      110.01      108.08     23.11 o 
  -5   5  13       17.59       23.14      5.92 o 
  -4   5  13      481.76      503.97     15.20 o 
  -3   5  13       33.46       35.47      7.53 o 
  -2   5  13      121.71      128.29     21.75 o 
  -1   5  13       84.19       74.71      9.61 o 
   0   5  13       96.40       88.13     10.73 o 
   1   5  13       45.41       50.82     10.06 o 
  -4   6  13        6.18        5.01      6.06 o 
  -3   6  13      289.65      301.95     14.10 o 
  -2   6  13        1.38        0.77      7.21 o 
  -1   6  13      115.39      115.88     11.16 o 
   0   6  13      196.26      193.30     14.26 o 
  -1 -11  14       14.20       29.91     10.88 o 
   0 -11  14       93.97       87.82     10.84 o 
  -3 -10  14       15.40       19.45      7.25 o 
  -2 -10  14      100.85       96.54     10.06 o 
  -1 -10  14        6.63        1.43      6.84 o 
   0 -10  14       11.57       17.71      9.29 o 
   1 -10  14        0.23       -3.98      7.08 o 
   2 -10  14      389.91      411.55     18.09 o 
  -4  -9  14       89.70      117.08     11.78 o 
  -3  -9  14      191.94      189.51     14.05 o 
  -2  -9  14      149.69      157.17     11.20 o 
  -1  -9  14      181.70      148.13     11.35 o 
   0  -9  14       52.71       66.08      9.23 o 
   1  -9  14      107.23      110.24     11.02 o 
   2  -9  14       21.80       20.59      8.31 o 
   3  -9  14       43.59       42.60     13.14 o 
  -5  -8  14       42.41       42.60      9.52 o 
  -4  -8  14       39.91       45.52      7.16 o 
  -3  -8  14        0.68       -7.69      7.93 o 
  -2  -8  14       14.28       26.93      7.25 o 
  -1  -8  14      174.30      162.88     11.48 o 
   0  -8  14      220.14      229.76     13.41 o 
   1  -8  14       74.26       71.97      9.28 o 
   2  -8  14      117.57       99.97     11.02 o 
   3  -8  14       31.20       32.65      9.13 o 
  -5  -7  14       63.88       70.44      7.16 o 
  -4  -7  14      179.52      172.74     10.06 o 
  -3  -7  14       21.75       22.00      6.31 o 
  -2  -7  14      212.26      202.01     11.35 o 
  -1  -7  14      336.89      327.00     13.77 o 
   0  -7  14      523.46      543.28     17.62 o 
   1  -7  14      545.13      557.41     18.58 o 
   2  -7  14       99.75       96.07     13.82 o 
   3  -7  14        0.32       -5.55      7.21 o 
   4  -7  14        0.59       -7.25     10.42 o 
  -6  -6  14       43.25       51.39      6.19 o 
  -5  -6  14        3.47        4.65      4.77 o 
  -4  -6  14      168.27      173.97      9.60 o 
  -3  -6  14        0.51       -2.55      5.10 o 
  -2  -6  14       51.90       59.71      7.67 o 
  -1  -6  14      387.10      402.56     16.32 o 
   0  -6  14       41.97       38.55      7.81 o 
   1  -6  14      117.50      104.98     10.52 o 
   2  -6  14      404.99      410.25     16.65 o 
   3  -6  14      105.08       93.44     16.32 o 
   4  -6  14       21.67       19.94     12.24 o 
  -6  -5  14       36.74       48.14      5.66 o 
  -5  -5  14       46.03       40.81      5.42 o 
  -4  -5  14        7.29       11.40      8.61 o 
  -3  -5  14       20.24       19.25      5.55 o 
  -2  -5  14       40.79       52.36      7.48 o 
  -1  -5  14      474.56      455.38     19.71 o 
   0  -5  14        1.38        1.77      6.06 o 
   1  -5  14       44.39       60.72     16.54 o 
   2  -5  14       76.09       78.18     10.06 o 
   3  -5  14       76.99       96.25     11.16 o 
   4  -5  14      227.60      246.99     22.66 o 
  -6  -4  14      156.53      163.15     11.78 o 
  -5  -4  14      246.75      248.48     13.82 o 
  -4  -4  14       34.79       33.00      5.42 o 
  -3  -4  14        4.84        8.36      4.96 o 
  -2  -4  14      433.10      405.27     21.98 o 
  -1  -4  14      109.67      109.61     11.10 o 
   0  -4  14        0.55       -2.65      6.06 o 
   1  -4  14      146.78      121.91     10.88 o 
   2  -4  14      189.39      174.95     19.71 o 
   3  -4  14       24.97       18.06      8.26 o 
   4  -4  14      479.57      517.10     28.10 o 
  -6  -3  14      246.35      259.23     12.69 o 
  -5  -3  14      224.29      215.60     11.56 o 
  -4  -3  14      107.86      109.52      7.35 o 
  -3  -3  14      178.69      183.03      9.45 o 
  -2  -3  14      112.49      110.51      8.63 o 
  -1  -3  14      101.67       96.18      8.96 o 
   0  -3  14      448.33      447.34     15.66 o 
   1  -3  14      183.52      163.03     11.69 o 
   2  -3  14       11.40        5.80      7.16 o 
   3  -3  14      107.39      105.71     19.26 o 
   4  -3  14       34.97       31.27     12.69 o 
  -6  -2  14      345.26      329.02     13.14 o 
  -5  -2  14       41.52       38.52      7.70 o 
  -4  -2  14      663.18      704.50     14.84 o 
  -3  -2  14      317.87      322.07     11.52 o 
  -2  -2  14       12.36        2.65      5.55 o 
  -1  -2  14        0.96       -5.60      5.60 o 
   0  -2  14        1.91       -3.32      6.24 o 
   1  -2  14       68.36       48.06      8.45 o 
   2  -2  14      125.59      140.93     18.58 o 
   3  -2  14      169.75      162.43     13.82 o 
   4  -2  14        0.47        3.63     11.33 o 
  -5  -1  14      144.20      134.15     11.33 o 
  -4  -1  14       62.12       63.58      8.84 o 
  -3  -1  14       23.09       30.40      5.74 o 
  -2  -1  14      675.52      674.18     17.12 o 
  -1  -1  14       39.67       40.52      7.35 o 
   0  -1  14        2.28       -1.73      6.24 o 
   1  -1  14       88.72       95.98     14.50 o 
   2  -1  14       59.02       65.97      9.77 o 
   3  -1  14        4.04       -1.13      8.16 o 
  -5   0  14      225.53      232.04     13.14 o 
  -4   0  14      149.71      150.73      8.45 o 
  -3   0  14       18.59       23.68      5.74 o 
  -2   0  14        4.12       -3.06      6.57 o 
  -1   0  14      186.07      210.20     15.41 o 
   0   0  14      539.14      584.02     18.10 o 
   1   0  14      644.58      645.78     33.99 o 
   2   0  14        1.05        6.57     10.20 o 
   3   0  14        0.27        7.44      7.67 o 
  -5   1  14       74.89       69.34      9.52 o 
  -4   1  14       95.05       99.17      7.35 o 
  -3   1  14      115.86      124.40      9.97 o 
  -2   1  14      167.58      170.31     10.70 o 
  -1   1  14        4.02       13.89      8.84 o 
   0   1  14      232.91      229.51     24.93 o 
   1   1  14      171.47      164.03     12.66 o 
   2   1  14       28.05       24.61      8.49 o 
   3   1  14       60.73       83.62     11.37 o 
  -6   2  14       95.88      104.24      9.52 o 
  -5   2  14        0.85       -0.20      4.25 o 
  -4   2  14      111.43      120.93      8.26 o 
  -3   2  14       42.56       39.72      6.88 o 
  -2   2  14      295.44      292.97     24.93 o 
  -1   2  14      527.49      515.94     20.85 o 
   0   2  14      165.31      158.00     12.01 o 
   1   2  14       16.51       10.93      8.13 o 
   2   2  14       97.82      102.89     15.18 o 
  -5   3  14       13.02       12.80      9.74 o 
  -4   3  14      133.35      133.60      8.97 o 
  -3   3  14       10.95       18.58      6.41 o 
  -2   3  14      568.36      590.42     17.77 o 
  -1   3  14      422.37      442.84     21.07 o 
   0   3  14      205.81      208.30     23.57 o 
   1   3  14        3.20        4.85      7.67 o 
  -4   4  14        0.50       -0.85      6.12 o 
  -3   4  14        9.60       15.03      6.52 o 
  -2   4  14      134.21      151.59     14.28 o 
  -1   4  14      109.90      113.28     11.20 o 
   0   4  14        0.93       -7.03      7.03 o 
  -3   5  14       77.44       81.16      9.29 o 
  -2   5  14        0.78        4.35      7.03 o 
  -1   5  14       52.49       56.65     12.69 o 
  -2  -9  15       20.06       29.01      7.40 o 
  -1  -9  15       88.68      102.15     10.38 o 
   0  -9  15        6.00        7.60      7.08 o 
   1  -9  15      182.85      190.40     14.06 o 
  -3  -8  15      151.13      134.32     10.19 o 
  -2  -8  15        1.08       -2.55      7.48 o 
  -1  -8  15      107.07      107.19     10.41 o 
   0  -8  15      138.84      133.96     11.52 o 
   1  -8  15       39.49       33.45      8.70 o 
   2  -8  15        1.75        4.76      7.67 o 
  -4  -7  15       31.54       29.68      6.52 o 
  -3  -7  15      199.80      176.03     11.02 o 
  -2  -7  15       14.76        8.67      6.42 o 
  -1  -7  15      494.13      518.12     17.27 o 
   0  -7  15      376.94      397.73     35.58 o 
   1  -7  15       19.18       14.80     10.42 o 
   2  -7  15        1.01       10.07      7.73 o 
  -4  -6  15       97.44       96.32     11.56 o 
  -3  -6  15        8.27        1.81      5.66 o 
  -2  -6  15       33.17       32.74      7.03 o 
  -1  -6  15        6.68        5.32      6.57 o 
   0  -6  15       76.13       78.77      9.60 o 
   1  -6  15      424.70      456.01     17.59 o 
   2  -6  15       24.24       15.86      8.01 o 
   3  -6  15        0.62        3.77      7.99 o 
  -5  -5  15        0.45        1.08      9.52 o 
  -4  -5  15       21.04       15.59      5.28 o 
  -3  -5  15     1091.65     1008.35     75.00 o 
  -2  -5  15        0.93        6.80     11.78 o 
  -1  -5  15        4.88        7.21      6.31 o 
   0  -5  15       42.08       37.79      7.93 o 
   1  -5  15        5.37       -3.47      6.88 o 
   2  -5  15       35.63       28.28      8.96 o 
   3  -5  15       35.17       45.24      9.87 o 
  -5  -4  15        0.37        2.46      4.35 o 
  -4  -4  15       52.91       51.21      6.19 o 
  -3  -4  15       89.34       99.01      8.31 o 
  -2  -4  15        4.13        9.37      5.99 o 
  -1  -4  15       10.84       11.06     10.88 o 
   0  -4  15       11.48        6.17      9.06 o 
   1  -4  15        5.74       -1.65     11.56 o 
   2  -4  15       19.78       15.37      8.26 o 
   3  -4  15      475.31      512.99     19.86 o 
  -5  -3  15      142.89      128.33      7.61 o 
  -4  -3  15      161.69      160.62      8.96 o 
  -3  -3  15       13.25       17.82      5.60 o 
  -2  -3  15        1.58        3.78      5.66 o 
  -1  -3  15      237.35      234.00     20.85 o 
   0  -3  15        1.77        6.42      6.52 o 
   1  -3  15       73.68       64.43      9.45 o 
   2  -3  15       41.69       42.82      9.13 o 
   3  -3  15        2.75       -7.13      7.35 o 
  -5  -2  15      707.51      691.61     13.93 o 
  -4  -2  15       99.46      101.81      7.48 o 
  -3  -2  15        0.34        1.26     10.20 o 
  -2  -2  15       27.06       32.19      7.03 o 
  -1  -2  15       19.46       11.09      6.52 o 
   0  -2  15        8.42        3.96      8.38 o 
   1  -2  15        2.93        1.40      6.96 o 
   2  -2  15       42.89       44.43      9.23 o 
  -5  -1  15      111.40      118.29     11.78 o 
  -4  -1  15        4.58        3.84      6.57 o 
  -3  -1  15       21.58       36.32      6.24 o 
  -2  -1  15      339.97      353.02     13.74 o 
  -1  -1  15       79.15       90.34      9.60 o 
   0  -1  15       41.17       41.13      8.13 o 
   1  -1  15     1133.65     1160.02     26.90 o 
   2  -1  15        3.35       14.00     12.24 o 
  -5   0  15      106.47       93.81     10.88 o 
  -4   0  15       10.24        8.58      5.66 o 
  -3   0  15      458.70      467.41     14.41 o 
  -2   0  15       40.28       40.48      7.29 o 
  -1   0  15      421.78      442.96     16.16 o 
   0   0  15       41.42       61.46      9.03 o 
   1   0  15      398.45      392.52     18.58 o 
   2   0  15        0.97        8.79      7.81 o 
  -5   1  15       31.63       48.04      9.06 o 
  -4   1  15       20.57       28.55      5.87 o 
  -3   1  15       23.88       24.90      8.38 o 
  -2   1  15        5.06        5.52      6.52 o 
  -1   1  15      335.00      361.36     15.34 o 
   0   1  15      311.43      302.77     15.05 o 
   1   1  15      159.98      153.22     12.66 o 
  -4   2  15       48.31       54.82      8.38 o 
  -3   2  15        0.18        3.74      5.87 o 
  -2   2  15       33.28       30.11      7.53 o 
  -1   2  15       70.22       66.90      9.42 o 
   0   2  15        1.01       -8.61      8.61 o 
  -3   3  15      583.74      658.89     18.23 o 
  -2   3  15       59.78       60.94      8.96 o 
  -1   3  15        9.43        5.56      7.16 o 
  -2  -7  16      557.73      573.23     18.05 o 
  -1  -7  16       53.08       51.13     10.20 o 
   0  -7  16       36.18       31.10      8.05 o 
  -3  -6  16      122.20      122.05      9.55 o 
  -2  -6  16      127.30      113.54     14.28 o 
  -1  -6  16       71.00       66.85      9.03 o 
   0  -6  16      172.05      159.04     12.31 o 
   1  -6  16       12.09       27.65     10.88 o 
  -3  -5  16       62.78       63.58      7.81 o 
  -2  -5  16        0.11       -1.20      5.99 o 
  -1  -5  16        2.83        0.07      6.52 o 
   0  -5  16      486.13      510.24     18.23 o 
   1  -5  16      115.81      120.91     11.61 o 
  -4  -4  16      381.55      401.48     12.90 o 
  -3  -4  16       19.74       23.12      6.19 o 
  -2  -4  16       38.69       33.82      7.08 o 
  -1  -4  16        4.40        9.35      6.75 o 
   0  -4  16      137.77      129.24     18.13 o 
   1  -4  16      109.36      120.73     11.61 o 
  -4  -3  16       74.20       74.32      7.29 o 
  -3  -3  16        7.20        2.00      5.42 o 
  -2  -3  16      148.05      155.73     10.65 o 
  -1  -3  16        6.74        3.10      6.52 o 
   0  -3  16       16.58        5.63      8.61 o 
   1  -3  16      197.05      194.91     21.07 o 
  -4  -2  16      181.06      176.75     10.20 o 
  -3  -2  16        0.35        3.24     10.65 o 
  -2  -2  16       16.83       13.18      6.42 o 
  -1  -2  16       16.90        6.85      6.84 o 
   0  -2  16      384.45      414.84     16.65 o 
   1  -2  16       85.27       85.86     11.10 o 
  -3  -1  16       10.47       10.50      7.48 o 
  -2  -1  16       47.21       44.94      7.99 o 
  -1  -1  16       36.07       31.37      7.93 o 
   0  -1  16        2.44        2.47      8.38 o 
  -3   0  16       55.31       62.78      7.81 o 
  -2   0  16      269.92      276.29     13.59 o 
  -1   0  16      209.75      215.21     20.85 o 
                                                 
